# Supplementary material for: Deciphering the microbiome–metabolome landscape of an inflammatory bowel disease inception cohort
Source: Gut Microbes. 2025 Jul 18;17(1):2527863. doi: 10.1080/19490976.2025.2527863 (PMC12279270; doi:10.1080/19490976.2025.2527863)
Supplement: Supplemental Material [file KGMI_A_2527863_SM2976.zip]

Archive with 2 entries (2 files):
- Gut_Microbes_Revision_Supplementary_Appendices_CLEAN.docx
- Gut Microbes Revision_Appendix 6_PubID_list.xlsx
