# Supplementary material for: Deciphering the microbiome–metabolome landscape of an inflammatory bowel disease inception cohort
Source: Gut Microbes. 2025 Jul 18;17(1):2527863. doi: 10.1080/19490976.2025.2527863 (PMC12279270; doi:10.1080/19490976.2025.2527863)
Supplement: Supplemental Material [file KGMI_A_2527863_SM2976.zip › Gut Microbes Revision_Appendix 6_PubID_list.xlsx]

## Sheet: Sheet1
cpdName	feature	rt	rt_minutes	mz	mzMin	mzMax	rtMin	rtMax	Monoisotopic_mass	chemicalFormula	KEGGID	chemspiderID	PubChemID	ChEBIID	InChI	InChIKey	MSIAnnotationLevel
RPOS-001	Xanthurenic acid	RPOS-001.1	167.88	2.798	206.045	206.042	206.048	152.88	182.88	205.038	C02470	5497	5699	10072	InChI=1S/C10H7NO4/c12-7-3-1-2-5-8(13)4-6(10(14)15)11-9(5)7/h1-4,12H,(H,11,13)(H,14,15)	FBZONXHGGPHHIY-UHFFFAOYSA-N	1
RPOS-002	Urocanic acid	RPOS-002.1	57.54	0.959	139.051	139.049	139.053	42.54	72.54	138.043	C00785	643824	1178	30817	InChI=1S/C6H6N2O2/c9-6(10)2-1-5-3-7-4-8-5/h1-4H,(H,7,8)(H,9,10)/b2-1+	LOIYMIARKYCTBW-OWOJBTEDSA-N	1
RPOS-003	Uric acid	RPOS-003.1	67.5	1.125	169.036	169.034	169.039	52.5	82.5	168.028	C00366	1142	1175	17775	InChI=1S/C5H4N4O3/c10-3-1-2(7-4(11)6-1)8-5(12)9-3/h(H4,6,7,8,9,10,11,12)	LEHOTFFKMJEONL-UHFFFAOYSA-N	1
RPOS-004	Trigonelline	RPOS-004.1	37.26	0.621	138.055	138.053	138.058	22.26	52.26	137.048	C01004	5369	5570	18123	InChI=1S/C7H7NO2/c1-8-4-2-3-6(5-8)7(9)10/h2-5H,1H3	WWNNZCOKKKDOPX-UHFFFAOYSA-N	1
RPOS-005	Theobromine	RPOS-005.1	145.14	2.419	181.073	181.07	181.075	130.14	160.14	180.065	C07480	5236	5429	28946	InChI=1S/C7H8N4O2/c1-10-3-8-5-4(10)6(12)9-7(13)11(5)2/h3H,1-2H3,(H,9,12,13)	YAPQBXQYLJRXSA-UHFFFAOYSA-N	1
RPOS-006	S-Adenosylhomocysteine	RPOS-006.1	84.24	1.404	385.129	385.124	385.135	69.24	99.24	384.122	C00021	388301	439155	16680	InChI=1S/C14H20N6O5S/c15-6(14(23)24)1-2-26-3-7-9(21)10(22)13(25-7)20-5-19-8-11(16)17-4-18-12(8)20/h4-7,9-10,13,21-22H,1-3,15H2,(H,23,24)(H2,16,17,18)/t6-,7+,9+,10+,13+/m0/s1	ZJUKTBDSGOFHSH-WFMPWKQPSA-N	1
RPOS-007	Pyridoxine	RPOS-007.1	75.96	1.266	170.082	170.079	170.084	60.96	90.96	169.074	C00314	1025	1054	16709	InChI=1S/C8H11NO3/c1-5-8(12)7(4-11)6(3-10)2-9-5/h2,10-12H,3-4H2,1H3	LXNHXLLTXMVWPM-UHFFFAOYSA-N	1
RPOS-008	Pseudouridine	RPOS-008.1	56.94	0.949	245.077	245.074	245.081	41.94	71.94	244.07	C02067	14319	15047	17802	InChI=1S/C9H12N2O6/c12-2-4-5(13)6(14)7(17-4)3-1-10-9(16)11-8(3)15/h1,4-7,12-14H,2H2,(H2,10,11,15,16)/t4-,5-,6-,7+/m1/s1	PTJWIQPHWPFNBW-GBNDHIKLSA-N	1
RPOS-009	L-prolyl-L-proline	RPOS-009.1	85.98	1.433	213.124	213.121	213.127	70.98	100.98	212.116	NA	9797341	11622593	73646	InChI=1S/C10H16N2O3/c13-9(7-3-1-5-11-7)12-6-2-4-8(12)10(14)15/h7-8,11H,1-6H2,(H,14,15)/t7-,8-/m0/s1	RWCOTTLHDJWHRS-YUMQZZPRSA-N	1
RPOS-010	Propionylcarnitine CAR(3:0)	RPOS-010.1	98.28	1.638	218.139	218.136	218.143	83.28	113.28	217.131	C03017	96904	107738	53210	InChI=1S/C10H19NO4/c1-5-10(14)15-8(6-9(12)13)7-11(2,3)4/h8H,5-7H2,1-4H3/t8-/m1/s1	UFAHZIUFPNSHSL-MRVPVSSYSA-N	1
RPOS-011	Proline betaine	RPOS-011.1	41.04	0.684	144.102	144.1	144.105	26.04	56.04	143.095	C10172	103115	115244	35280	InChI=1S/C7H13NO2/c1-8(2)5-3-4-6(8)7(9)10/h6H,3-5H2,1-2H3/t6-/m0/s1	CMUNUTVVOOHQPW-LURJTMIESA-N	1
RPOS-012	Prolylhydroxyproline	RPOS-012.1	46.08	0.768	229.119	229.115	229.122	31.08	61.08	228.111	NA	10077215	11902893	74767	InChI=1S/C10H16N2O4/c13-6-4-8(10(15)16)12(5-6)9(14)7-2-1-3-11-7/h6-8,11,13H,1-5H2,(H,15,16)/t6-,7+,8+/m1/s1	ONPXCLZMBSJLSP-CSMHCCOUSA-N	1
RPOS-013	Pipecolic acid	RPOS-013.1	54.36	0.906	130.087	130.085	130.089	39.36	69.36	129.079	C00408	826	849	17964	InChI=1S/C6H11NO2/c8-6(9)5-3-1-2-4-7-5/h5,7H,1-4H2,(H,8,9)	HXEACLLIILLPRG-UHFFFAOYSA-N	1
RPOS-014	Phenylacetylglutamine	RPOS-014.1	217.14	3.619	265.119	265.115	265.123	202.14	232.14	264.111	C04148	83292	92258	17884	InChI=1S/C13H16N2O4/c14-11(16)7-6-10(13(18)19)15-12(17)8-9-4-2-1-3-5-9/h1-5,10H,6-8H2,(H2,14,16)(H,15,17)(H,18,19)/t10-/m0/s1	JFLIEFSWGNOPJJ-JTQLQIEISA-N	1
RPOS-015	Pantothenic acid	RPOS-015.1	141.06	2.351	220.119	220.115	220.122	126.06	156.06	219.111	C00864	963	6613	46905	InChI=1S/C9H17NO5/c1-9(2,5-11)7(14)8(15)10-4-3-6(12)13/h7,11,14H,3-5H2,1-2H3,(H,10,15)(H,12,13)/t7-/m0/s1	GHOKWGTUZJEAQD-ZETCQYMHSA-N	1
RPOS-016	L-Acetylcarnitine CAR(2:0)	RPOS-016.1	58.56	0.976	204.124	204.121	204.127	43.56	73.56	203.116	C02571	5406074	7045767	57589	InChI=1S/C9H17NO4/c1-7(11)14-8(5-9(12)13)6-10(2,3)4/h8H,5-6H2,1-4H3/t8-/m1/s1	RDHQFKQIGNGIED-MRVPVSSYSA-N	1
RPOS-017	N6-Methyladenosine	RPOS-017.1	123.6	2.06	282.12	282.116	282.124	108.6	138.6	281.112	NA	92307	102175	21891	InChI=1S/C11H15N5O4/c1-12-9-6-10(14-3-13-9)16(4-15-6)11-8(19)7(18)5(2-17)20-11/h3-5,7-8,11,17-19H,2H2,1H3,(H,12,13,14)/t5-,7-,8-,11-/m1/s1	VQAYFKKCNSOZKM-IOSLPCCCSA-N	1
RPOS-018	1-Methyladenosine	RPOS-018.1	75.3	1.255	282.12	282.116	282.124	60.3	90.3	281.112	C02494	23256663	27476	16020	InChI=1S/C11H15N5O4/c1-15-3-14-10-6(9(15)12)13-4-16(10)11-8(19)7(18)5(2-17)20-11/h3-5,7-8,11-12,17-19H,2H2,1H3/t5-,7-,8-,11-/m1/s1	GFYLSDSUCHVORB-IOSLPCCCSA-N	1
RPOS-019	Symmetric dimethylarginine	RPOS-019.1	38.4	0.64	172.109	172.106	172.111	23.4	53.4	202.143	NA	147942	169148	25682	InChI=1S/C8H18N4O2/c1-10-8(11-2)12-5-3-4-6(9)7(13)14/h6H,3-5,9H2,1-2H3,(H,13,14)(H2,10,11,12)/t6-/m0/s1	HVPFXCBJHIIJGS-LURJTMIESA-N	1
RPOS-020	Niacinamide	RPOS-020.1	67.14	1.119	123.056	123.054	123.058	52.14	82.14	122.048	C00153	911	936	17154	InChI=1S/C6H6N2O/c7-6(9)5-2-1-3-8-4-5/h1-4H,(H2,7,9)	DFPAKSUCGFBDDF-UHFFFAOYSA-N	1
RPOS-021	N6-Acetyl-L-lysine	RPOS-021.1	55.08	0.918	189.124	189.121	189.127	40.08	70.08	188.116	C02727	83801	92832	17752	InChI=1S/C8H16N2O3/c1-6(11)10-5-3-2-4-7(9)8(12)13/h7H,2-5,9H2,1H3,(H,10,11)(H,12,13)/t7-/m0/s1	DTERQYGMUDWYAZ-ZETCQYMHSA-N	1
RPOS-022	Guanidinosuccinic acid	RPOS-022.1	35.1	0.585	176.067	176.064	176.07	20.1	50.1	175.059	C03139	388951	439918	17072	InChI=1S/C5H9N3O4/c6-5(7)8-2(4(11)12)1-3(9)10/h2H,1H2,(H,9,10)(H,11,12)(H4,6,7,8)/t2-/m0/s1	VVHOUVWJCQOYGG-REOHCLBHSA-N	1
RPOS-023	N-Acetylasparagine	RPOS-023.1	46.32	0.772	175.072	175.069	175.075	31.32	61.32	174.064	NA	90090	99715	139582	InChI=1S/C6H10N2O4/c1-3(9)8-4(6(11)12)2-5(7)10/h4H,2H2,1H3,(H2,7,10)(H,8,9)(H,11,12)/t4-/m0/s1	HXFOXFJUNFFYMO-BYPYZUCNSA-N	1
RPOS-024	N-Acetylneuraminic acid	RPOS-024.1	36.6	0.61	310.114	310.109	310.118	21.6	51.6	309.106	C00270	388337	439197	17012	InChI=1S/C11H19NO9/c1-4(14)12-7-5(15)2-11(20,10(18)19)21-9(7)8(17)6(16)3-13/h5-9,13,15-17,20H,2-3H2,1H3,(H,12,14)(H,18,19)/t5-,6+,7+,8+,9+,11?/m0/s1	SQVRNKJHWKZAKO-LUWBGTNYSA-N	1
RPOS-025	N-a-Acetyl-L-arginine	RPOS-025.1	54.96	0.916	217.13	217.127	217.133	39.96	69.96	216.122	NA	92866	67427	40521	InChI=1S/C8H16N4O3/c1-5(13)12-6(7(14)15)3-2-4-11-8(9)10/h6H,2-4H2,1H3,(H,12,13)(H,14,15)(H4,9,10,11)/t6-/m0/s1	SNEIUMQYRCDYCH-LURJTMIESA-N	1
RPOS-026	N2,N2-Dimethylguanosine	RPOS-026.1	143.22	2.387	312.131	312.126	312.135	128.22	158.22	311.123	NA	83878	92919	19289	InChI=1S/C12H17N5O5/c1-16(2)12-14-9-6(10(21)15-12)13-4-17(9)11-8(20)7(19)5(3-18)22-11/h4-5,7-8,11,18-20H,3H2,1-2H3,(H,14,15,21)/t5-,7-,8-,11-/m1/s1	RSPURTUNRHNVGF-IOSLPCCCSA-N	1
RPOS-027	2-Furoylglycine	RPOS-027.1	141.66	2.361	170.045	170.043	170.048	126.66	156.66	169.038	NA	20549	21863	82912	InChI=1S/C7H7NO4/c9-6(10)4-8-7(11)5-2-1-3-12-5/h1-3H,4H2,(H,8,11)(H,9,10)	KSPQDMRTZZYQLM-UHFFFAOYSA-N	1
RPOS-028	1,1-Dimethylbiguanide (Metformin)	RPOS-028.1	40.2	0.67	130.109	130.107	130.111	25.2	55.2	129.101	C07151	3949	4091	6801	InChI=1S/C4H11N5/c1-9(2)4(7)8-3(5)6/h1-2H3,(H5,5,6,7,8)	XZWYZXLIPXDOLR-UHFFFAOYSA-N	1
RPOS-029	Tryptophan	RPOS-029.1	165.06	2.751	188.071	188.068	188.074	150.06	180.06	204.09	C00078	6066	6305	16828	InChI=1S/C11H12N2O2/c12-9(11(14)15)5-7-6-13-10-4-2-1-3-8(7)10/h1-4,6,9,13H,5,12H2,(H,14,15)/t9-/m0/s1	QIVBCDIJIAJPQS-VIFPVBQESA-N	1
RPOS-030	Lysine	RPOS-030.1	28.08	0.468	147.113	147.111	147.116	13.08	43.08	146.106	C00047	5747	5962	18019	InChI=1S/C6H14N2O2/c7-4-2-1-3-5(8)6(9)10/h5H,1-4,7-8H2,(H,9,10)/t5-/m0/s1	KDXKERNSBIXSRK-YFKPBYRVSA-N	1
RPOS-031	Kynurenine	RPOS-031.1	121.02	2.017	209.093	209.089	209.096	106.02	136.02	208.085	C00328	141580	161166	16946	InChI=1S/C10H12N2O3/c11-7-4-2-1-3-6(7)9(13)5-8(12)10(14)15/h1-4,8H,5,11-12H2,(H,14,15)/t8-/m0/s1	YGPSJZOEDVAXAB-QMMMGPOBSA-N	1
RPOS-032	Histidine	RPOS-032.1	31.62	0.527	156.077	156.075	156.08	16.62	46.62	155.069	C00135	6038	6274	15971	InChI=1S/C6H9N3O2/c7-5(6(10)11)1-4-2-8-3-9-4/h2-3,5H,1,7H2,(H,8,9)(H,10,11)/t5-/m0/s1	HNDVDQJCIGZPNO-YFKPBYRVSA-N	1
RPOS-033	Riboflavin (vit B2)	RPOS-033.1	231.36	3.856	377.146	377.14	377.152	216.36	246.36	376.138	C00255	431981	493570	17015	InChI=1S/C17H20N4O6/c1-7-3-9-10(4-8(7)2)21(5-11(23)14(25)12(24)6-22)15-13(18-9)16(26)20-17(27)19-15/h3-4,11-12,14,22-25H,5-6H2,1-2H3,(H,20,26,27)/t11-,12+,14-/m0/s1	AUNGANRZJHBGPY-SCRDCRAPSA-N	1
RPOS-036	Hypoxanthine	RPOS-036.1	72.66	1.211	137.046	137.044	137.048	57.66	87.66	136.039	C00262	361584	790	17368	InChI=1S/C5H4N4O/c10-5-3-4(7-1-6-3)8-2-9-5/h1-2H,(H2,6,7,8,9,10)	FDGQSTZJBFJUBT-UHFFFAOYSA-N	1
RPOS-037	Hippuric acid	RPOS-037.1	215.04	3.584	180.066	180.063	180.069	200.04	230.04	179.058	C01586	451	464	18089	InChI=1S/C9H9NO3/c11-8(12)6-10-9(13)7-4-2-1-3-5-7/h1-5H,6H2,(H,10,13)(H,11,12)	QIAFMBKCNZACKA-UHFFFAOYSA-N	1
RPOS-038	Glycylproline	RPOS-038.1	52.56	0.876	173.093	173.09	173.095	37.56	67.56	172.085	NA	2282246	79101	70744	InChI=1S/C7H12N2O3/c8-4-6(10)9-3-1-2-5(9)7(11)12/h5H,1-4,8H2,(H,11,12)	KZNQNBZMBZJQJO-UHFFFAOYSA-N	1
RPOS-039	Glutamine	RPOS-039.1	32.34	0.539	147.077	147.075	147.079	17.34	47.34	146.069	C00064	718	5961	18050	InChI=1S/C5H10N2O3/c6-3(5(9)10)1-2-4(7)8/h3H,1-2,6H2,(H2,7,8)(H,9,10)/t3-/m0/s1	ZDXPYRJPNDTMRX-VKHMYHEASA-N	1
RPOS-040	Aminoadipic acid	RPOS-040.1	37.68	0.628	162.077	162.074	162.079	22.68	52.68	161.069	C00956	456	469	37024	InChI=1S/C6H11NO4/c7-4(6(10)11)2-1-3-5(8)9/h4H,1-3,7H2,(H,8,9)(H,10,11)	OYIFNHCXNCRBQI-UHFFFAOYSA-N	1
RPOS-041	Creatine	RPOS-041.1	36.48	0.608	132.077	132.075	132.079	21.48	51.48	131.069	C00300	566	586	16919	InChI=1S/C4H9N3O2/c1-7(4(5)6)2-3(8)9/h2H2,1H3,(H3,5,6)(H,8,9)	CVSVTCORWBXHQV-UHFFFAOYSA-N	1
RPOS-042	Citric acid	RPOS-042.1	65.7	1.095	215.017	215.014	215.02	50.7	80.7	192.027	C00158	305	311	30769	InChI=1S/C6H8O7/c7-3(8)1-6(13,5(11)12)2-4(9)10/h13H,1-2H2,(H,7,8)(H,9,10)(H,11,12)	KRKNYBCHXYNGOX-UHFFFAOYSA-N	1
RPOS-044	Caffeine	RPOS-044.1	208.92	3.482	195.088	195.085	195.091	193.92	223.92	194.08	C07481	2424	2519	27732	InChI=1S/C8H10N4O2/c1-10-4-9-6-5(10)7(13)12(3)8(14)11(6)2/h4H,1-3H3	RYYVLZVUVIJVGH-UHFFFAOYSA-N	1
RPOS-045	Isobutyrylcarnitine CAR(4:0)	RPOS-045.1	144.42	2.407	232.155	232.151	232.158	129.42	159.42	231.147	C02301	147286	168379	84838	InChI=1S/C11H21NO4/c1-8(2)11(15)16-9(6-10(13)14)7-12(3,4)5/h8-9H,6-7H2,1-5H3/t9-/m1/s1	LRCNOZRCYBNMEP-SECBINFHSA-N	1
RPOS-046	Atenolol	RPOS-046.1	147.6	2.46	267.171	267.167	267.175	132.6	162.6	266.163	NA	2162	2249	2904	InChI=1S/C14H22N2O3/c1-10(2)16-8-12(17)9-19-13-5-3-11(4-6-13)7-14(15)18/h3-6,10,12,16-17H,7-9H2,1-2H3,(H2,15,18)	METKIMKYRPQLGS-UHFFFAOYSA-N	1
RPOS-047	Symmetric | Asymmetric Dimethylarginine	RPOS-047.1	37.8	0.63	203.15	203.147	203.153	22.8	52.8	202.143	NA | C03626	147942 | 110375	169148 | 123831	25682 | 17929	InChI=1S/C8H18N4O2/c1-10-8(11-2)12-5-3-4-6(9)7(13)14/h6H,3-5,9H2,1-2H3,(H,13,14)(H2,10,11,12)/t6-/m0/s1 | InChI=1S/C8H18N4O2/c1-12(2)8(10)11-5-3-4-6(9)7(13)14/h6H,3-5,9H2,1-2H3,(H2,10,11)(H,13,14)/t6-/m0/s1	HVPFXCBJHIIJGS-LURJTMIESA-N | YDGMGEXADBMOMJ-LURJTMIESA-N	1
RPOS-048	N-acetylglutamic acid	RPOS-048.1	81.6	1.36	190.072	190.069	190.074	66.6	96.6	189.064	C00624	64077	70914	17533	InChI=1S/C7H11NO5/c1-4(9)8-5(7(12)13)2-3-6(10)11/h5H,2-3H2,1H3,(H,8,9)(H,10,11)(H,12,13)/t5-/m0/s1	RFMMMVDNIPUKGG-YFKPBYRVSA-N	1
RPOS-049	Acetaminophen glucuronide	RPOS-049.1	116.88	1.948	328.103	328.098	328.108	101.88	131.88	327.095	NA	75744	83944	32636	InChI=1S/C14H17NO8/c1-6(16)15-7-2-4-8(5-3-7)22-14-11(19)9(17)10(18)12(23-14)13(20)21/h2-5,9-12,14,17-19H,1H3,(H,15,16)(H,20,21)/t9-,10-,11+,12-,14+/m0/s1	IPROLSVTVHAQLE-BYNIDDHOSA-N	1
RPOS-050	Acetaminophen	RPOS-050.1	154.5	2.575	152.071	152.069	152.073	139.5	169.5	151.063	C06804	1906	1983	46195	InChI=1S/C8H9NO2/c1-6(10)9-7-2-4-8(11)5-3-7/h2-5,11H,1H3,(H,9,10)	RZVAJINKPMORJF-UHFFFAOYSA-N	1
RPOS-051	7-Methylguanine	RPOS-051.1	75.66	1.261	166.073	166.07	166.075	60.66	90.66	165.065	C02242	10883	11361	28664	InChI=1S/C6H7N5O/c1-11-2-8-4-3(11)5(12)10-6(7)9-4/h2H,1H3,(H3,7,9,10,12)	FZWGECJQACGGTI-UHFFFAOYSA-N	1
RPOS-052	Pyroglutamic acid	RPOS-052.1	76.38	1.273	130.05	130.048	130.052	61.38	91.38	129.043	C01879	485	7405	18183	InChI=1S/C5H7NO3/c7-4-2-1-3(6-4)5(8)9/h3H,1-2H2,(H,6,7)(H,8,9)/t3-/m0/s1	ODHCTXKNWHHXJC-VKHMYHEASA-N	1
RPOS-053	5'-Methylthioadenosine	RPOS-053.1	165.3	2.755	298.097	298.092	298.101	150.3	180.3	297.09	C00170	16739738	149	17509	InChI=1S/C11H15N5O3S/c1-20-2-5-7(17)8(18)11(19-5)16-4-15-6-9(12)13-3-14-10(6)16/h3-5,7-8,11,17-18H,2H2,1H3,(H2,12,13,14)/t5-,7-,8-,11-/m1/s1	WUUGFSXJNOTRMR-IOSLPCCCSA-N	1
RPOS-054	5-Methylcytosine	RPOS-054.1	39.36	0.656	126.067	126.065	126.069	24.36	54.36	125.059	C02376	58551	65040	27551	InChI=1S/C5H7N3O/c1-3-2-7-5(9)8-4(3)6/h2H,1H3,(H3,6,7,8,9)	LRSASMSXMSNRBT-UHFFFAOYSA-N	1
RPOS-055	4-Pyridoxic acid	RPOS-055.1	103.26	1.721	184.061	184.058	184.064	88.26	118.26	183.053	C00847	6467	6723	17405	InChI=1S/C8H9NO4/c1-4-7(11)6(8(12)13)5(3-10)2-9-4/h2,10-11H,3H2,1H3,(H,12,13)	HXACOUQIXZGNBF-UHFFFAOYSA-N	1
RPOS-056	Imidazoleacetic acid	RPOS-056.1	36.18	0.603	127.051	127.049	127.053	21.18	51.18	126.043	C02835	86856	96215	16974	InChI=1S/C5H6N2O2/c8-5(9)1-4-2-6-3-7-4/h2-3H,1H2,(H,6,7)(H,8,9)	PRJKNHOMHKJCEJ-UHFFFAOYSA-N	1
RPOS-057	Kynurenic acid	RPOS-057.1	185.52	3.092	190.05	190.048	190.053	170.52	200.52	189.043	C01717	3712	3845	18344	InChI=1S/C10H7NO3/c12-9-5-8(10(13)14)11-7-4-2-1-3-6(7)9/h1-5H,(H,11,12)(H,13,14)	HCZHHEIFKROPDY-UHFFFAOYSA-N	1
RPOS-058	4-Guanidinobutanoic acid	RPOS-058.1	52.44	0.874	146.093	146.091	146.095	37.44	67.44	145.085	C01035	486	500	15728	InChI=1S/C5H11N3O2/c6-5(7)8-3-1-2-4(9)10/h1-3H2,(H,9,10)(H4,6,7,8)	TUHVEAJXIMEOSA-UHFFFAOYSA-N	1
RPOS-059	1-Methylpiperidine-2-carboxylic acid (N-methyl pipecolic acid)	RPOS-059.1	55.86	0.931	144.102	144.1	144.105	40.86	70.86	143.095	NA	368258	415939	NA	InChI=1S/C7H13NO2/c1-8-5-3-2-4-6(8)7(9)10/h6H,2-5H2,1H3,(H,9,10)	BPSLZWSRHTULGU-UHFFFAOYSA-N	1
RPOS-061	Paraxanthine	RPOS-061.1	166.26	2.771	181.073	181.07	181.075	151.26	181.26	180.065	C13747	4525	4687	25858	InChI=1S/C7H8N4O2/c1-10-3-8-5-4(10)6(12)11(2)7(13)9-5/h3H,1-2H3,(H,9,13)	QUNWUDVFRNGTCO-UHFFFAOYSA-N	1
RPOS-062	1-Methyluric acid	RPOS-062.1	109.98	1.833	183.052	183.049	183.055	94.98	124.98	182.044	C16359	62926	69726	68441	InChI=1S/C6H6N4O3/c1-10-4(11)2-3(9-6(10)13)8-5(12)7-2/h1H3,(H,9,13)(H2,7,8,12)	QFDRTQONISXGJA-UHFFFAOYSA-N	1
RPOS-063	N4-Acetylcytidine	RPOS-063.1	130.8	2.18	286.104	286.1	286.108	115.8	145.8	285.096	NA	96702	107461	70989	InChI=1S/C11H15N3O6/c1-5(16)12-7-2-3-14(11(19)13-7)10-9(18)8(17)6(4-15)20-10/h2-3,6,8-10,15,17-18H,4H2,1H3,(H,12,13,16,19)/t6-,8-,9-,10-/m1/s1	NIDVTARKFBZMOT-PEBGCTIMSA-N	1
RPOS-064	Doxycycline	RPOS-064.1	331.8	5.53	445.161	445.154	445.168	316.8	346.8	444.153	C06973	10469369	54671203	50845	InChI=1S/C22H24N2O8/c1-7-8-5-4-6-9(25)11(8)16(26)12-10(7)17(27)14-15(24(2)3)18(28)13(21(23)31)20(30)22(14,32)19(12)29/h4-7,10,14-15,17,25,27-29,32H,1-3H3,(H2,23,31)/t7-,10+,14+,15-,17-,22-/m0/s1	JBIWCJUYHHGXTC-AKNGSSGZSA-N	1
RPOS-065	Homocitrulline	RPOS-065.1	39	0.65	190.119	190.116	190.122	24	54	189.111	C02427	58582	65072	17443	InChI=1S/C7H15N3O3/c8-5(6(11)12)3-1-2-4-10-7(9)13/h5H,1-4,8H2,(H,11,12)(H3,9,10,13)/t5-/m0/s1	XIGSAGMEBXLVJJ-YFKPBYRVSA-N	1
RPOS-066	Neopterin	RPOS-066.1	55.8	0.93	254.089	254.085	254.093	40.8	70.8	253.081	C05926	NA	135398721	NA	InChI=1S/C9H11N5O4/c10-9-13-7-5(8(18)14-9)12-3(1-11-7)6(17)4(16)2-15/h1,4,6,15-17H,2H2,(H3,10,11,13,14,18)	BMQYVXCPAOLZOK-UHFFFAOYSA-N	1
RPOS-067	Cortisone	RPOS-067.1	417.6	6.96	361.202	361.196	361.207	402.6	432.6	360.194	C00762	193441	222786	16962	InChI=1S/C21H28O5/c1-19-7-5-13(23)9-12(19)3-4-14-15-6-8-21(26,17(25)11-22)20(15,2)10-16(24)18(14)19/h9,14-15,18,22,26H,3-8,10-11H2,1-2H3/t14-,15-,18+,19-,20-,21-/m0/s1	MFYSYFVPBJMHGN-ZPOLXVRWSA-N	1
RPOS-068	Disaccharides	RPOS-068.1	40.8	0.68	365.106	365.101	365.111	25.8	55.8	342.116	C00089	5768	5988	17992	InChI=1S/C12H22O11/c13-1-4-6(16)8(18)9(19)11(21-4)23-12(3-15)10(20)7(17)5(2-14)22-12/h4-11,13-20H,1-3H2/t4-,5-,6-,7-,8+,9-,10+,11-,12+/m1/s1	CZMRCDWAGMRECN-UGDNZRGBSA-N	1
RPOS-069	Indole-3-acetic acid	RPOS-069.1	335.4	5.59	176.071	176.069	176.074	320.4	350.4	175.063	C00954	780	802	16411	InChI=1S/C10H9NO2/c12-10(13)5-7-6-11-9-4-2-1-3-8(7)9/h1-4,6,11H,5H2,(H,12,13)	SEOVTRFCIGRIMH-UHFFFAOYSA-N	1
RPOS-070	Tryptamine	RPOS-070.1	182.4	3.04	144.081	144.079	144.083	167.4	197.4	160.1	C00398	1118	1150	16765	InChI=1S/C10H12N2/c11-6-5-8-7-12-10-4-2-1-3-9(8)10/h1-4,7,12H,5-6,11H2	APJYDQYYACXCRM-UHFFFAOYSA-N	1
RPOS-072	a-glycerophosphocholine	RPOS-072.1	33.6	0.56	258.111	258.107	258.115	18.6	48.6	257.103	C00670	10760	657272	135063	InChI=1S/C8H20NO6P/c1-9(2,3)4-5-14-16(12,13)15-7-8(11)6-10/h8,10-11H,4-7H2,1-3H3	SUHOQUVVVLNYQR-UHFFFAOYSA-N	1
RPOS-073	N-Acetylaspartylglutamic acid	RPOS-073.1	87.6	1.46	305.098	305.094	305.103	72.6	102.6	304.091	C12270	164080	5255	73688	InChI=1S/C11H16N2O8/c1-5(14)12-7(4-9(17)18)10(19)13-6(11(20)21)2-3-8(15)16/h6-7H,2-4H2,1H3,(H,12,14)(H,13,19)(H,15,16)(H,17,18)(H,20,21)/t6-,7-/m0/s1	OPVPGKGADVGKTG-BQBZGAKWSA-N	1
RPOS-074	Theophylline	RPOS-074.1	165.6	2.76	181.073	181.07	181.075	150.6	180.6	180.065	C07130	2068	2153	28177	InChI=1S/C7H8N4O2/c1-10-5-4(8-3-9-5)6(12)11(2)7(10)13/h3H,1-2H3,(H,8,9)	ZFXYFBGIUFBOJW-UHFFFAOYSA-N	1
RPOS-075	18-Hydroxycortisol	RPOS-075.1	337.8	5.63	379.212	379.206	379.218	322.8	352.8	378.204	NA	24840620	44263343	89455	InChI=1S/C21H30O6/c1-19-6-4-13(24)8-12(19)2-3-14-15-5-7-21(27,17(26)10-22)20(15,11-23)9-16(25)18(14)19/h8,14-16,18,22-23,25,27H,2-7,9-11H2,1H3/t14-,15-,16-,18+,19-,20+,21+/m0/s1	HESFZGWRDUVOMS-FJNAKSJRSA-N	1
RPOS-076	Betaine	RPOS-076.1	33.6	0.56	118.087	118.085	118.089	18.6	48.6	117.079	C00719	242	248	17750	InChI=1S/C5H11NO2/c1-6(2,3)4-5(7)8/h4H2,1-3H3	KWIUHFFTVRNATP-UHFFFAOYSA-N	1
RPOS-077	Quinolinic acid	RPOS-077.1	61.8	1.03	168.03	168.027	168.032	46.8	76.8	167.022	C03722	1037	1066	16675	InChI=1S/C7H5NO4/c9-6(10)4-2-1-3-8-5(4)7(11)12/h1-3H,(H,9,10)(H,11,12)	GJAWHXHKYYXBSV-UHFFFAOYSA-N	1
RPOS-078	5-Hydroxyindoleacetic acid	RPOS-078.1	195.6	3.26	192.066	192.063	192.069	180.6	210.6	191.058	C05635	1760	1826	27823	InChI=1S/C10H9NO3/c12-7-1-2-9-8(4-7)6(5-11-9)3-10(13)14/h1-2,4-5,11-12H,3H2,(H,13,14)	DUUGKQCEGZLZNO-UHFFFAOYSA-N	1
RPOS-079	Adenosine 3',5'-cyclic monophosphate	RPOS-079.1	99	1.65	330.06	330.055	330.065	84	114	329.053	C00575	5851	6076	17489	InChI=1S/C10H12N5O6P/c11-8-5-9(13-2-12-8)15(3-14-5)10-6(16)7-4(20-10)1-19-22(17,18)21-7/h2-4,6-7,10,16H,1H2,(H,17,18)(H2,11,12,13)/t4-,6-,7-,10-/m1/s1	IVOMOUWHDPKRLL-KQYNXXCUSA-N	1
RPOS-080	Carnitine	RPOS-080.1	32.4	0.54	162.113	162.111	162.115	17.4	47.4	161.105	C00318	10455	10917	16347	InChI=1S/C7H15NO3/c1-8(2,3)5-6(9)4-7(10)11/h6,9H,4-5H2,1-3H3/t6-/m1/s1	PHIQHXFUZVPYII-ZCFIWIBFSA-N	1
RPOS-081	N6,N6,N6-Trimethyl-L-lysine	RPOS-081.1	27.6	0.46	189.16	189.157	189.163	12.6	42.6	188.152	C03793	389120	440120	165870	InChI=1S/C9H20N2O2/c1-11(2,3)7-5-4-6-8(10)9(12)13/h8H,4-7,10H2,1-3H3/t8-/m0/s1	MXNRLFUSFKVQSK-QMMMGPOBSA-N	1
RPOS-082	Serotonin	RPOS-082.1	105.6	1.76	160.076	160.074	160.079	90.6	120.6	176.095	C00780	5013	5202	28790	InChI=1S/C10H12N2O/c11-4-3-7-6-12-10-2-1-8(13)5-9(7)10/h1-2,5-6,12-13H,3-4,11H2	QZAYGJVTTNCVMB-UHFFFAOYSA-N	1
RPOS-083	Argininosuccinic acid	RPOS-083.1	31.8	0.53	291.13	291.126	291.135	16.8	46.8	290.123	C03406	16059	16950	184023	InChI=1S/C10H18N4O6/c11-5(8(17)18)2-1-3-13-10(12)14-6(9(19)20)4-7(15)16/h5-6H,1-4,11H2,(H,15,16)(H,17,18)(H,19,20)(H3,12,13,14)/t5-,6-/m0/s1	KDZOASGQNOPSCU-WDSKDSINSA-N	1
RPOS-084	3-Hydroxykynurenine	RPOS-084.1	81.6	1.36	225.088	225.084	225.091	66.6	96.6	224.08	C03227	87	89	17380	InChI=1S/C10H12N2O4/c11-6(10(15)16)4-8(14)5-2-1-3-7(13)9(5)12/h1-3,6,13H,4,11-12H2,(H,15,16)/t6-/m0/s1	VCKPUUFAIGNJHC-LURJTMIESA-N	1
RPOS-085	5-Hydroxy-L-tryptophan	RPOS-085.1	106.8	1.78	221.093	221.089	221.096	91.8	121.8	220.085	C00643	388413	439280	17780	InChI=1S/C11H12N2O3/c12-9(11(15)16)3-6-5-13-10-2-1-7(14)4-8(6)10/h1-2,4-5,9,13-14H,3,12H2,(H,15,16)/t9-/m0/s1	LDCYZAJDBXYCGN-VIFPVBQESA-N	1
RPOS-086	Imidazolelactic acid	RPOS-086.1	36.6	0.61	157.061	157.059	157.064	21.6	51.6	156.053	NA	404046	459122	70808	InChI=1S/C6H8N2O3/c9-5(6(10)11)3-8-2-1-7-4-8/h1-2,4-5,9H,3H2,(H,10,11)	JTYMXXCJQKGGFG-UHFFFAOYSA-N	1
RPOS-087	Tyrosine	RPOS-087.1	84	1.4	182.082	182.079	182.084	69	99	181.074	C00082	5833	6057	17895	InChI=1S/C9H11NO3/c10-8(9(12)13)5-6-1-3-7(11)4-2-6/h1-4,8,11H,5,10H2,(H,12,13)/t8-/m0/s1	OUYCCCASQSFEME-QMMMGPOBSA-N	1
RPOS-088	Tyramine	RPOS-088.1	87.6	1.46	121.065	121.064	121.067	72.6	102.6	137.084	C00483	5408	3766	15760	InChI=1S/C8H11NO/c9-6-5-7-1-3-8(10)4-2-7/h1-4,10H,5-6,9H2	DZGWFCGJZKJUFP-UHFFFAOYSA-N	1
RPOS-089	Dopamine	RPOS-089.1	69	1.15	137.06	137.058	137.062	54	84	153.079	C03758	661	681	18243	InChI=1S/C8H11NO2/c9-4-3-6-1-2-7(10)8(11)5-6/h1-2,5,10-11H,3-4,9H2	VYFYYTLLBUKUHU-UHFFFAOYSA-N	1
RPOS-090	Butyrylcarnitine CAR(4:0)	RPOS-090.1	149.76	2.496	232.155	232.151	232.158	134.76	164.76	231.147	C02862	388877	213144	21949	InChI=1S/C11H21NO4/c1-5-6-11(15)16-9(7-10(13)14)8-12(2,3)4/h9H,5-8H2,1-4H3/t9-/m1/s1	QWYFHHGCZUCMBN-SECBINFHSA-N	1
RPOS-091	N-methyl-L-proline	RPOS-091.1	40.8	0.68	130.087	130.085	130.089	25.8	55.8	129.079	NA	558617	643474	90344	InChI=1S/C6H11NO2/c1-7-4-2-3-5(7)6(8)9/h5H,2-4H2,1H3,(H,8,9)/t5-/m0/s1	CWLQUGTUXBXTLF-YFKPBYRVSA-N	1
RPOS-092	Saccharopine	RPOS-092.1	33.6	0.56	277.14	277.136	277.144	18.6	48.6	276.132	C00449	141086	160556	16927	InChI=1S/C11H20N2O6/c12-7(10(16)17)3-1-2-6-13-8(11(18)19)4-5-9(14)15/h7-8,13H,1-6,12H2,(H,14,15)(H,16,17)(H,18,19)/t7-,8-/m0/s1	ZDGJAHTZVHVLOT-YUMQZZPRSA-N	1
RPOS-093	Thymine	RPOS-093.1	98.4	1.64	127.051	127.049	127.053	83.4	113.4	126.043	C00178	1103	1135	17821	InChI=1S/C5H6N2O2/c1-3-2-6-5(9)7-4(3)8/h2H,1H3,(H2,6,7,8,9)	RWQNBRDOKXIBIV-UHFFFAOYSA-N	1
RPOS-094	Guanine	RPOS-094.1	55.2	0.92	152.057	152.055	152.06	40.2	70.2	151.049	C00242	744	764	16235	InChI=1S/C5H5N5O/c6-5-9-3-2(4(11)10-5)7-1-8-3/h1H,(H4,6,7,8,9,10,11)	UYTPUPDQBNUYGX-UHFFFAOYSA-N	1
RPOS-095	Adenosine	RPOS-095.1	96.6	1.61	268.105	268.101	268.109	81.6	111.6	267.097	C00212	54923	60961	16335	InChI=1S/C10H13N5O4/c11-8-5-9(13-2-12-8)15(3-14-5)10-7(18)6(17)4(1-16)19-10/h2-4,6-7,10,16-18H,1H2,(H2,11,12,13)/t4-,6-,7-,10-/m1/s1	OIRDTQYFTABQOQ-KQYNXXCUSA-N	1
RPOS-096	3-Methylxanthine	RPOS-096.1	117.6	1.96	167.057	167.054	167.059	102.6	132.6	166.049	C16357	63805	70639	62207	InChI=1S/C6H6N4O2/c1-10-4-3(7-2-8-4)5(11)9-6(10)12/h2H,1H3,(H,7,8)(H,9,11,12)	GMSNIKWWOQHZGF-UHFFFAOYSA-N	1
RPOS-097	3-Methoxytyrosine	RPOS-097.1	106.2	1.77	212.092	212.089	212.095	91.2	121.2	211.084	NA	1607	1670	172453	InChI=1S/C10H13NO4/c1-15-9-5-6(2-3-8(9)12)4-7(11)10(13)14/h2-3,5,7,12H,4,11H2,1H3,(H,13,14)	PFDUUKDQEHURQC-UHFFFAOYSA-N	1
RPOS-098	7-Methylguanosine	RPOS-098.1	123	2.05	298.115	298.111	298.12	108	138	298.115	NA	393054	135445750	20794	InChI=1S/C11H15N5O5/c1-15-3-16(8-5(15)9(20)14-11(12)13-8)10-7(19)6(18)4(2-17)21-10/h3-4,6-7,10,17-19H,2H2,1H3,(H2-,12,13,14,20)/p+1/t4-,6-,7-,10-/m1/s1	OGHAROSJZRTIOK-KQYNXXCUSA-O	1
RPOS-099	Quinaldic acid	RPOS-099.1	194.4	3.24	174.055	174.053	174.058	179.4	209.4	173.048	C06325	6857	7124	18386	InChI=1S/C10H7NO2/c12-10(13)9-6-5-7-3-1-2-4-8(7)11-9/h1-6H,(H,12,13)	LOAUVZALPPNFOQ-UHFFFAOYSA-N	1
RPOS-0100	Tiglylcarnitine CAR(5:1)	RPOS-0100.1	181.8	3.03	244.155	244.151	244.159	166.8	196.8	243.147	C02301	34999729	91825636	85520	InChI=1S/C12H21NO4/c1-6-9(2)12(16)17-10(7-11(14)15)8-13(3,4)5/h6,10H,7-8H2,1-5H3/b9-6+/t10-/m1/s1	WURBQCVBQNMUQT-OLKPEBQYSA-N	1
RPOS-0101	Hexanoylcarnitine CAR(6:0)	RPOS-0101.1	272.4	4.54	260.186	260.182	260.19	257.4	287.4	259.178	C02301	2497478	3246938	84834	InChI=1S/C13H25NO4/c1-5-6-7-8-13(17)18-11(9-12(15)16)10-14(2,3)4/h11H,5-10H2,1-4H3/t11-/m1/s1	VVPRQWTYSNDTEA-LLVKDONJSA-N	1
RPOS-0102	Decanoylcarnitine CAR(10:0)	RPOS-0102.1	484.2	8.07	316.249	316.244	316.254	469.2	499.2	315.241	C02301	8420677	11953821	68830	InChI=1S/C17H33NO4/c1-5-6-7-8-9-10-11-12-17(21)22-15(13-16(19)20)14-18(2,3)4/h15H,5-14H2,1-4H3	LZOSYCMHQXPBFU-UHFFFAOYSA-N	1
RPOS-0103	Lauroylcarnitine CAR(12:0)	RPOS-0103.1	565.2	9.42	344.28	344.275	344.285	550.2	580.2	343.272	C02301	147288	168381	77086	InChI=1S/C19H37NO4/c1-5-6-7-8-9-10-11-12-13-14-19(23)24-17(15-18(21)22)16-20(2,3)4/h17H,5-16H2,1-4H3/t17-/m1/s1	FUJLYHJROOYKRA-QGZVFWFLSA-N	1
RPOS-0104	Tetradecanoylcarnitine CAR(14:0)	RPOS-0104.1	636.6	10.61	372.311	372.306	372.317	621.6	651.6	371.304	C02301	30776567	53477791	84634	InChI=1S/C21H41NO4/c1-5-6-7-8-9-10-11-12-13-14-15-16-21(25)26-19(17-20(23)24)18-22(2,3)4/h19H,5-18H2,1-4H3/t19-/m1/s1	PSHXNVGSVNEJBD-LJQANCHMSA-N	1
RPOS-0105	Hexadecenoylcarnitine CAR (16:1)	RPOS-0105.1	643.2	10.72	398.327	398.321	398.333	628.2	658.2	397.319	C02301	NA	NA	75659	NA	NA	1
RPOS-0106	Palmitoylcarnitine CAR(16:0)	RPOS-0106.1	648	10.8	400.343	400.337	400.349	633	663	399.335	C02990	10128117	11953816	17490	InChI=1S/C23H45NO4/c1-5-6-7-8-9-10-11-12-13-14-15-16-17-18-23(27)28-21(19-22(25)26)20-24(2,3)4/h21H,5-20H2,1-4H3/t21-/m1/s1	XOMRRQXKHMYMOC-OAQYLSRUSA-N	1
RPOS-0107	Stearoylcarnitine CAR(18:0)	RPOS-0107.1	652.8	10.88	428.374	428.368	428.38	637.8	667.8	427.366	C02301	113603366	52922056	84644	InChI=1S/C25H49NO4/c1-5-6-7-8-9-10-11-12-13-14-15-16-17-18-19-20-25(29)30-23(21-24(27)28)22-26(2,3)4/h23H,5-22H2,1-4H3/t23-/m1/s1	FNPHNLNTJNMAEE-HSZRJFAPSA-N	1
RPOS-0108	O-Sulfotyrosine	RPOS-0108.1	89.4	1.49	262.039	262.035	262.042	74.4	104.4	261.031	NA	448617	514186	46215	InChI=1S/C9H11NO6S/c10-8(9(11)12)5-6-1-3-7(4-2-6)16-17(13,14)15/h1-4,8H,5,10H2,(H,11,12)(H,13,14,15)/t8-/m0/s1	CIQHWLTYGMYQQR-QMMMGPOBSA-N	1
RPOS-0109	Pyralline	RPOS-0109.1	148.8	2.48	237.124	237.12	237.127	133.8	163.8	254.127	NA	19980286	14274616	NA	InChI=1S/C12H18N2O4/c13-11(12(17)18)3-1-2-6-14-9(7-15)4-5-10(14)8-16/h4-5,7,11,16H,1-3,6,8,13H2,(H,17,18)	VTYFITADLSVOAS-UHFFFAOYSA-N	1
RPOS-0110	7-Methylxanthine	RPOS-0110.1	108.6	1.81	167.057	167.054	167.059	93.6	123.6	166.049	C16353	61660	68374	48991	InChI=1S/C6H6N4O2/c1-10-2-7-4-3(10)5(11)9-6(12)8-4/h2H,1H3,(H2,8,9,11,12)	PFWLFWPASULGAN-UHFFFAOYSA-N	1
RPOS-0111	Leucine	RPOS-0111.1	88.2	1.47	132.102	132.1	132.104	73.2	103.2	131.095	C00123	5880	6106	15603	InChI=1S/C6H13NO2/c1-4(2)3-5(7)6(8)9/h4-5H,3,7H2,1-2H3,(H,8,9)/t5-/m0/s1	ROHFNLRQFUQHCH-YFKPBYRVSA-N	1
RPOS-0112	Isoleucine	RPOS-0112.1	84	1.4	132.102	132.1	132.104	69	99	131.095	C00407	6067	6306	17191	InChI=1S/C6H13NO2/c1-3-4(2)5(7)6(8)9/h4-5H,3,7H2,1-2H3,(H,8,9)/t4-,5-/m0/s1	AGPKZVBTJJNPAG-WHFBIAKZSA-N	1
RPOS-0113	AICA-riboside	RPOS-0113.1	78	1.3	259.104	259.1	259.108	63	93	258.096	NA	16560	17513	28498	InChI=1S/C9H14N4O5/c10-7-4(8(11)17)12-2-13(7)9-6(16)5(15)3(1-14)18-9/h2-3,5-6,9,14-16H,1,10H2,(H2,11,17)/t3-,5-,6-,9-/m1/s1	RTRQQBHATOEIAF-UUOKFMHZSA-N	1
RPOS-0114	S-Adenosylmethionine	RPOS-0114.1	34.8	0.58	399.145	399.139	399.151	19.8	49.8	399.145	C00019	1049	34756	15414	InChI=1S/C15H22N6O5S/c1-27(3-2-7(16)15(24)25)4-8-10(22)11(23)14(26-8)21-6-20-9-12(17)18-5-19-13(9)21/h5-8,10-11,14,22-23H,2-4,16H2,1H3,(H2-,17,18,19,24,25)/p+1/t7-,8+,10+,11+,14+,27?/m0/s1	MEFKEPWMEQBLKI-AIRLBKTGSA-O	1
RPOS-0115	Succinylaminoimidazole carboxamide riboside	RPOS-0115.1	99.6	1.66	375.115	375.11	375.121	84.6	114.6	374.107	NA	4159901	54478644	NA	InChI=1S/C13H18N4O9/c14-10-7(11(23)16-4(13(24)25)1-6(19)20)15-3-17(10)12-9(22)8(21)5(2-18)26-12/h3-5,8-9,12,18,21-22H,1-2,14H2,(H,16,23)(H,19,20)(H,24,25)/t4-,5+,8+,9+,12+/m0/s1	XNKLTOHYNRQCLJ-ZZZDFHIKSA-N	1
RPOS-0116	N1-methylinosine	RPOS-0116.1	120	2	151.062	151.06	151.064	105	135	282.096	NA	58605	65095	19065	InChI=1S/C11H14N4O5/c1-14-3-13-9-6(10(14)19)12-4-15(9)11-8(18)7(17)5(2-16)20-11/h3-5,7-8,11,16-18H,2H2,1H3/t5-,7-,8-,11-/m1/s1	WJNGQIYEQLPJMN-IOSLPCCCSA-N	1
RPOS-0117	Succinyladenosine	RPOS-0117.1	138.6	2.31	384.116	384.11	384.121	123.6	153.6	383.108	NA	17216022	20849086	71169	InChI=1S/C14H17N5O8/c20-2-6-9(23)10(24)13(27-6)19-4-17-8-11(15-3-16-12(8)19)18-5(14(25)26)1-7(21)22/h3-6,9-10,13,20,23-24H,1-2H2,(H,21,22)(H,25,26)(H,15,16,18)/t5-,6+,9+,10+,13+/m0/s1	VKGZCEJTCKHMRL-VWJPMABRSA-N	1
RPOS-0118	3-Hydroxyanthranilic acid	RPOS-0118.1	151.8	2.53	136.04	136.038	136.042	136.8	166.8	153.043	C00632	84	86	15793	InChI=1S/C7H7NO3/c8-6-4(7(10)11)2-1-3-5(6)9/h1-3,9H,8H2,(H,10,11)	WJXSWCUQABXPFS-UHFFFAOYSA-N	1
RPOS-0119	N-Acetyltyrosine	RPOS-0119.1	178.2	2.97	224.092	224.089	224.096	163.2	193.2	223.084	NA	61606	68310	21563	InChI=1S/C11H13NO4/c1-7(13)12-10(11(15)16)6-8-2-4-9(14)5-3-8/h2-5,10,14H,6H2,1H3,(H,12,13)(H,15,16)/t10-/m0/s1	CAHKINHBCWCHCF-JTQLQIEISA-N	1
RPOS-0120	Tryptophan betaine	RPOS-0120.1	192	3.2	188.071	188.068	188.074	177	207	246.137	C09213	390633	442106	5832	InChI=1S/C14H18N2O2/c1-16(2,3)13(14(17)18)8-10-9-15-12-7-5-4-6-11(10)12/h4-7,9,13,15H,8H2,1-3H3/t13-/m0/s1	AOHCBEAZXHZMOR-ZDUSSCGKSA-N	1
RPOS-0121	Leucylleucine	RPOS-0121.1	219.6	3.66	245.187	245.183	245.19	204.6	234.6	244.179	C11332	69263	94244	73531	InChI=1S/C12H24N2O3/c1-7(2)5-9(13)11(15)14-10(12(16)17)6-8(3)4/h7-10H,5-6,13H2,1-4H3,(H,14,15)(H,16,17)/t9-,10-/m0/s1	LCPYQJIKPJDLLB-UWVGGRQHSA-N	1
RPOS-0122	Phenylalanyltryptophan	RPOS-0122.1	282	4.7	352.166	352.161	352.171	267	297	351.158	NA	118886	134906	74751	InChI=1S/C20H21N3O3/c21-16(10-13-6-2-1-3-7-13)19(24)23-18(20(25)26)11-14-12-22-17-9-5-4-8-15(14)17/h1-9,12,16,18,22H,10-11,21H2,(H,23,24)(H,25,26)/t16-,18-/m0/s1	JMCOUWKXLXDERB-WMZOPIPTSA-N	1
RPOS-0123	Leucylvaline	RPOS-0123.1	157.2	2.62	231.171	231.167	231.174	142.2	172.2	230.163	NA	312585	352038	NA	InChI=1S/C11H22N2O3/c1-6(2)5-8(12)10(14)13-9(7(3)4)11(15)16/h6-9H,5,12H2,1-4H3,(H,13,14)(H,15,16)	MDSUKZSLOATHMH-UHFFFAOYSA-N	1
RPOS-0124	N1,N12-Diacetylspermine	RPOS-0124.1	37.8	0.63	287.245	287.24	287.249	22.8	52.8	286.237	C03413	117134	132680	28101	InChI=1S/C14H30N4O2/c1-13(19)17-11-5-9-15-7-3-4-8-16-10-6-12-18-14(2)20/h15-16H,3-12H2,1-2H3,(H,17,19)(H,18,20)	NPDTUDWGJMBVEP-UHFFFAOYSA-N	1
RPOS-0125	N-Acetylisoputreanine	RPOS-0125.1	55.8	0.93	203.14	203.137	203.143	40.8	70.8	202.132	NA	74849628	131802901	NA	InChI=1S/C9H18N2O3/c1-8(12)11-7-3-6-10-5-2-4-9(13)14/h10H,2-7H2,1H3,(H,11,12)(H,13,14)	YGIAGXACEXFIDU-UHFFFAOYSA-N	1
RPOS-0126	N-Acetylisoputreanine-gamma-lactam	RPOS-0126.1	156	2.6	185.129	185.126	185.132	141	171	184.121	NA	114601	129397	133185	InChI=1S/C9H16N2O2/c1-8(12)10-5-3-7-11-6-2-4-9(11)13/h2-7H2,1H3,(H,10,12)	OAUYENAPBFTAQT-UHFFFAOYSA-N	1
RPOS-0127	N-alpha-Acetyl-L-lysine	RPOS-0127.1	41.4	0.69	189.124	189.121	189.127	26.4	56.4	188.116	C12989	167134	92907	35704	InChI=1S/C8H16N2O3/c1-6(11)10-7(8(12)13)4-2-3-5-9/h7H,2-5,9H2,1H3,(H,10,11)(H,12,13)/t7-/m0/s1	VEYYWZRYIYDQJM-ZETCQYMHSA-N	1
RPOS-0128	N-Methylpyridinium	RPOS-0128.1	36	0.6	94.0657	94.0643	94.0671	21	51	94.0657	C02724	13008	13597	15761	InChI=1S/C6H8N/c1-7-5-3-2-4-6-7/h2-6H,1H3/q+1	PQBAWAQIRZIWIV-UHFFFAOYSA-N	1
RPOS-0129	Quinine	RPOS-0129.1	227.4	3.79	325.192	325.187	325.196	212.4	242.4	324.184	C06526	84989	3034034	15854	InChI=1S/C20H24N2O2/c1-3-13-12-22-9-7-14(13)10-19(22)20(23)16-6-8-21-18-5-4-15(24-2)11-17(16)18/h3-6,8,11,13-14,19-20,23H,1,7,9-10,12H2,2H3/t13-,14-,19-,20+/m0/s1	LOUPRKONTZGTKE-WZBLMQSHSA-N	1
RPOS-0130	Imidazolepropionic acid	RPOS-0130.1	48.6	0.81	141.066	141.064	141.069	33.6	63.6	140.059	C20522	63798	70630	73087	InChI=1S/C6H8N2O2/c9-6(10)2-1-5-3-7-4-8-5/h3-4H,1-2H2,(H,7,8)(H,9,10)	ZCKYOWGFRHAZIQ-UHFFFAOYSA-N	1
RPOS-0131	Phenylethylamine	RPOS-0131.1	142.8	2.38	105.07	105.069	105.072	127.8	157.8	121.089	C05332	13856352	1001	18397	InChI=1S/C8H11N/c9-7-6-8-4-2-1-3-5-8/h1-5H,6-7,9H2	BHHGXPLMPWCGHP-UHFFFAOYSA-N	1
RPOS-0132	Cotinine	RPOS-0132.1	85.2	1.42	177.103	177.1	177.105	70.2	100.2	176.095	NA	395	408	182609	InChI=1S/C10H12N2O/c1-12-9(4-5-10(12)13)8-3-2-6-11-7-8/h2-3,6-7,9H,4-5H2,1H3	UIKROCXWUNQSPJ-UHFFFAOYSA-N	1
RPOS-0133	Cotinine N-oxide	RPOS-0133.1	111	1.85	193.098	193.095	193.101	96	126	192.09	NA	7991264	9815514	89087	InChI=1S/C10H12N2O2/c1-11-9(4-5-10(11)13)8-3-2-6-12(14)7-8/h2-3,6-7,9H,4-5H2,1H3/t9-/m0/s1	CIPULDKLIIVIER-VIFPVBQESA-N	1
RPOS-0134	Norcotinine	RPOS-0134.1	61.8	1.03	163.087	163.085	163.09	46.8	76.8	162.079	NA	400	413	89406	InChI=1S/C9H10N2O/c12-9-4-3-8(11-9)7-2-1-5-10-6-7/h1-2,5-6,8H,3-4H2,(H,11,12)	FXFANIORDKRCCA-UHFFFAOYSA-N	1
RPOS-0135	Nicotine	RPOS-0135.1	72	1.2	163.124	163.121	163.126	57	87	162.116	C00745	80863	89594	17688	InChI=1S/C10H14N2/c1-12-7-3-5-10(12)9-4-2-6-11-8-9/h2,4,6,8,10H,3,5,7H2,1H3/t10-/m0/s1	SNICXCGAKADSCV-JTQLQIEISA-N	1
RPOS-0136	Nornicotine	RPOS-0136.1	56.4	0.94	149.108	149.106	149.11	41.4	71.4	148.1	C06524	82588	412	NA	InChI=1S/C9H12N2/c1-3-8(7-10-5-1)9-4-2-6-11-9/h1,3,5,7,9,11H,2,4,6H2		1
RNEG-001	1,3,7-Trimethyluric acid	RNEG-001.1	176.94	2.949	209.067	209.064	209.071	161.94	191.94	210.075	C16361	71754	79437	691622	InChI=1S/C8H10N4O3/c1-10-4-5(9-7(10)14)11(2)8(15)12(3)6(4)13/h1-3H3,(H,9,14)	BYXCFUMGEBZDDI-UHFFFAOYSA-N	1
RNEG-002	1,7-Dimethyluric acid	RNEG-002.1	154.14	2.569	195.052	195.049	195.055	139.14	169.14	196.06	C16356	82720	91611	68449	InChI=1S/C7H8N4O3/c1-10-3-4(8-6(10)13)9-7(14)11(2)5(3)12/h1-2H3,(H,8,13)(H,9,14)	NOFNCLGCUJJPKU-UHFFFAOYSA-N	1
RNEG-003	2,6-Dihydroxybenzoic acid	RNEG-003.1	225.6	3.76	153.019	153.016	153.021	210.6	240.6	154.027	C21298	8974	9338	68465	InChI=1S/C7H6O4/c8-4-2-1-3-5(9)6(4)7(10)11/h1-3,8-9H,(H,10,11)	AKEUNCKRJATALU-UHFFFAOYSA-N	1
RNEG-004	2-Hydroxy-2-methylbutyric acid	RNEG-004.1	146.88	2.448	117.055	117.053	117.057	131.88	161.88	118.063	NA	86129	95433	68454	InChI=1S/C5H10O3/c1-3-5(2,8)4(6)7/h8H,3H2,1-2H3,(H,6,7)	MBIQENSCDNJOIY-UHFFFAOYSA-N	1
RNEG-005	Salicyluric acid	RNEG-005.1	263.28	4.388	194.045	194.042	194.048	248.28	278.28	195.053	C07588	9835	10253	9008	InChI=1S/C9H9NO4/c11-7-4-2-1-3-6(7)9(14)10-5-8(12)13/h1-4,11H,5H2,(H,10,14)(H,12,13)	ONJSZLXSECQROL-UHFFFAOYSA-N	1
RNEG-006	3,5-Dihydroxybenzoic acid	RNEG-006.1	141	2.35	153.019	153.016	153.021	126	156	154.027	NA	7146	7424	39912	InChI=1S/C7H6O4/c8-5-1-4(7(10)11)2-6(9)3-5/h1-3,8-9H,(H,10,11)	UYEMGAFJOZZIFP-UHFFFAOYSA-N	1
RNEG-007	3-Methylglutaric acid	RNEG-007.1	159.72	2.662	145.05	145.048	145.052	144.72	174.72	146.058	NA	11781	12284	68566	InChI=1S/C6H10O4/c1-4(2-5(7)8)3-6(9)10/h4H,2-3H2,1H3,(H,7,8)(H,9,10)	XJMMNTGIMDZPMU-UHFFFAOYSA-N	1
RNEG-008	Adipic acid	RNEG-008.1	155.46	2.591	145.05	145.048	145.052	140.46	170.46	146.058	C06104	191	196	30832	InChI=1S/C6H10O4/c7-5(8)3-1-2-4-6(9)10/h1-4H2,(H,7,8)(H,9,10)	WNLRTRBMVRJNCN-UHFFFAOYSA-N	1
RNEG-009	Azelaic Acid	RNEG-009.1	328.86	5.481	187.097	187.094	187.1	313.86	343.86	188.105	C08261	2179	2266	48131	InChI=1S/C9H16O4/c10-8(11)6-4-2-1-3-5-7-9(12)13/h1-7H2,(H,10,11)(H,12,13)	BDJRBEYXGGNYIS-UHFFFAOYSA-N	1
RNEG-010	Cholic acid | Ursocholic acid	RNEG-010.1	584.94	9.749	407.28	407.274	407.286	569.94	599.94	408.288	C00695 | C17644	4573890 | 109088	221493 | 122340	16359 | 81240	InChI=1S/C24H40O5/c1-13(4-7-21(28)29)16-5-6-17-22-18(12-20(27)24(16,17)3)23(2)9-8-15(25)10-14(23)11-19(22)26/h13-20,22,25-27H,4-12H2,1-3H3,(H,28,29)/t13-,14+,15-,16-,17+,18+,19-,20+,22+,23+,24-/m1/s1 | InChI=1S/C24H40O5/c1-13(4-7-21(28)29)16-5-6-17-22-18(12-20(27)24(16,17)3)23(2)9-8-15(25)10-14(23)11-19(22)26/h13-20,22,25-27H,4-12H2,1-3H3,(H,28,29)/t13-,14+,15-,16-,17+,18+,19+,20+,22+,23+,24-/m1/…	BHQCQFFYRZLCQQ-OELDTZBJSA-N | BHQCQFFYRZLCQQ-UTLSPDKDSA-N	1
RNEG-011	Indolelactic acid	RNEG-011.1	291.84	4.864	204.066	204.063	204.069	276.84	306.84	205.074	C02043	83867	92904	NA	InChI=1S/C11H11NO3/c13-10(11(14)15)5-7-6-12-9-4-2-1-3-8(7)9/h1-4,6,10,12-13H,5H2,(H,14,15)/t10-/m0/s1	XGILAAMKEQUXLS-JTQLQIEISA-N	1
RNEG-012	4-Hydroxyphenyllactic acid	RNEG-012.1	168.72	2.812	181.05	181.047	181.053	153.72	183.72	182.058	C03672	10807549	9378	17385	InChI=1S/C9H10O4/c10-7-3-1-6(2-4-7)5-8(11)9(12)13/h1-4,8,10-11H,5H2,(H,12,13)	JVGVDSSUAVXRDY-UHFFFAOYSA-N	1
RNEG-013	2,5-Dihydroxybenzoic acid	RNEG-013.1	189.66	3.161	153.019	153.016	153.021	174.66	204.66	154.027	C00628	3350	3469	17189	InChI=1S/C7H6O4/c8-4-1-2-6(9)5(3-4)7(10)11/h1-3,8-9H,(H,10,11)	WXTMDXOMEHJXQO-UHFFFAOYSA-N	1
RNEG-014	Guanosine	RNEG-014.1	85.5	1.425	282.084	282.08	282.088	70.5	100.5	283.092	C00387	6544	135398635	16750	InChI=1S/C10H13N5O5/c11-10-13-7-4(8(19)14-10)12-2-15(7)9-6(18)5(17)3(1-16)20-9/h2-3,5-6,9,16-18H,1H2,(H3,11,13,14,19)/t3-,5-,6-,9-/m1/s1	NYHBQMYGNKIUIF-UUOKFMHZSA-N	1
RNEG-015	Histidine	RNEG-015.1	30.9	0.515	154.062	154.059	154.064	15.9	45.9	155.069	C00135	6038	6274	15971	InChI=1S/C6H9N3O2/c7-5(6(10)11)1-4-2-8-3-9-4/h2-3,5H,1,7H2,(H,8,9)(H,10,11)/t5-/m0/s1	HNDVDQJCIGZPNO-YFKPBYRVSA-N	1
RNEG-016	Hypoxanthine	RNEG-016.1	71.94	1.199	135.031	135.029	135.033	56.94	86.94	136.039	C00262	768	135398638	17368	InChI=1S/C5H4N4O/c10-5-3-4(7-1-6-3)8-2-9-5/h1-2H,(H2,6,7,8,9,10)	FDGQSTZJBFJUBT-UHFFFAOYSA-N	1
RNEG-017	Ibuprofen Acyl Glucuronide	RNEG-017.1	517.38	8.623	381.155	381.149	381.161	502.38	532.38	382.163	NA	143793	163959	NA	InChI=1S/C19H26O8/c1-9(2)8-11-4-6-12(7-5-11)10(3)18(25)27-19-15(22)13(20)14(21)16(26-19)17(23)24/h4-7,9-10,13-16,19-22H,8H2,1-3H3,(H,23,24)/t10-,13-,14-,15+,16-,19-/m0/s1	ABOLXXZAJIAUGR-LEBSGKMFSA-N	1
RNEG-018	Indoxyl sulfate	RNEG-018.1	203.7	3.395	212.002	211.999	212.005	188.7	218.7	213.01	NA	9840	10258	43355	InChI=1S/C8H7NO4S/c10-14(11,12)13-8-5-9-7-4-2-1-3-6(7)8/h1-5,9H,(H,10,11,12)	BXFFHSIDQOFMLE-UHFFFAOYSA-N	1
RNEG-019	Inosine	RNEG-019.1	96.66	1.611	267.073	267.069	267.077	81.66	111.66	268.081	C00294	5799	135398641	17596	InChI=1S/C10H12N4O5/c15-1-4-6(16)7(17)10(19-4)14-3-13-5-8(14)11-2-12-9(5)18/h2-4,6-7,10,15-17H,1H2,(H,11,12,18)/t4-,6-,7-,10-/m1/s1	UGQMRVRMYYASKQ-KQYNXXCUSA-N	1
RNEG-020	Tyrosine	RNEG-020.1	82.5	1.375	180.066	180.063	180.069	67.5	97.5	181.074	C00082	5833	6057	17895	InChI=1S/C9H11NO3/c10-8(9(12)13)5-6-1-3-7(11)4-2-6/h1-4,8,11H,5,10H2,(H,12,13)/t8-/m0/s1	OUYCCCASQSFEME-QMMMGPOBSA-N	1
RNEG-021	Methylsuccinic acid	RNEG-021.1	131.16	2.186	131.034	131.032	131.036	116.16	146.16	132.042	NA	9922	10349	91316	InChI=1S/C5H8O4/c1-3(5(8)9)2-4(6)7/h3H,2H2,1H3,(H,6,7)(H,8,9)/t3-/m0/s1	WXUAQHNMJWJLTG-VKHMYHEASA-N	1
RNEG-022	N-Acetylglutamine	RNEG-022.1	58.68	0.978	187.072	187.069	187.075	43.68	73.68	188.08	NA	19076037	182230	21553	InChI=1S/C7H12N2O4/c1-4(10)9-5(7(12)13)2-3-6(8)11/h5H,2-3H2,1H3,(H2,8,11)(H,9,10)(H,12,13)/t5-/m0/s1	KSMRODHGGIIXDV-YFKPBYRVSA-N	1
RNEG-023	Acetaminophen Glucuronide	RNEG-023.1	115.02	1.917	326.088	326.083	326.092	100.02	130.02	327.095	NA	75744	83944	32636	InChI=1S/C14H17NO8/c1-6(16)15-7-2-4-8(5-3-7)22-14-11(19)9(17)10(18)12(23-14)13(20)21/h2-5,9-12,14,17-19H,1H3,(H,15,16)(H,20,21)/t9-,10-,11+,12-,14+/m0/s1	IPROLSVTVHAQLE-BYNIDDHOSA-N	1
RNEG-024	Pantothenic acid	RNEG-024.1	138.84	2.314	218.103	218.1	218.106	123.84	153.84	219.111	C00864	963	6613	46905	InChI=1S/C9H17NO5/c1-9(2,5-11)7(14)8(15)10-4-3-6(12)13/h7,11,14H,3-5H2,1-2H3,(H,10,15)(H,12,13)/t7-/m0/s1	GHOKWGTUZJEAQD-ZETCQYMHSA-N	1
RNEG-025	Acetaminophen Sulfate	RNEG-025.1	135.6	2.26	230.012	230.009	230.016	120.6	150.6	231.02	NA	75741	83939	32635	InChI=1S/C8H9NO5S/c1-6(10)9-7-2-4-8(5-3-7)14-15(11,12)13/h2-5H,1H3,(H,9,10)(H,11,12,13)	IGTYILLPRJOVFY-UHFFFAOYSA-N	1
RNEG-026	p-Cresol sulfate	RNEG-026.1	252	4.2	187.006	187.004	187.009	237	267	188.014	NA	3806481	4615423	82914	InChI=1S/C7H8O4S/c1-6-2-4-7(5-3-6)11-12(8,9)10/h2-5H,1H3,(H,8,9,10)	WGNAKZGUSRVWRH-UHFFFAOYSA-N	1
RNEG-027	Dehydroepiandrosterone Sulfate	RNEG-027.1	475.2	7.92	367.158	367.152	367.163	460.2	490.2	368.166	C04555	12074	12594	16814	InChI=1S/C19H28O5S/c1-18-9-7-13(24-25(21,22)23)11-12(18)3-4-14-15-5-6-17(20)19(15,2)10-8-16(14)18/h3,13-16H,4-11H2,1-2H3,(H,21,22,23)/t13-,14-,15-,16-,18-,19-/m0/s1	CZWCKYRVOZZJNM-USOAJAOKSA-N	1
RNEG-028	Salicylic acid	RNEG-028.1	328.86	5.481	137.024	137.022	137.026	313.86	343.86	138.032	C00805	331	338	16914	InChI=1S/C7H6O3/c8-6-4-2-1-3-5(6)7(9)10/h1-4,8H,(H,9,10)	YGSDEFSMJLZEOE-UHFFFAOYSA-N	1
RNEG-029	Succinic acid	RNEG-029.1	82.2	1.37	117.019	117.017	117.021	67.2	97.2	118.027	C00042	140973	1110	15741	InChI=1S/C4H6O4/c5-3(6)1-2-4(7)8/h1-2H2,(H,5,6)(H,7,8)	KDYFGRWQOYBRFD-UHFFFAOYSA-N	1
RNEG-030	Theophylline	RNEG-030.1	165.36	2.756	179.057	179.054	179.06	150.36	180.36	180.065	C07130	2068	2153	28177	InChI=1S/C7H8N4O2/c1-10-5-4(8-3-9-5)6(12)11(2)7(10)13/h3H,1-2H3,(H,8,9)	ZFXYFBGIUFBOJW-UHFFFAOYSA-N	1
RNEG-031	1,2,3-Propanetricarboxylic acid	RNEG-031.1	82.8	1.38	175.024	175.022	175.027	67.8	97.8	176.032	C19806	14220	14925	45969	InChI=1S/C6H8O6/c7-4(8)1-3(6(11)12)2-5(9)10/h3H,1-2H2,(H,7,8)(H,9,10)(H,11,12)	KQTIIICEAUMSDG-UHFFFAOYSA-N	1
RNEG-032	Uric acid	RNEG-032.1	67.08	1.118	167.021	167.018	167.023	52.08	82.08	168.028	C00366	1142	1175	17775	InChI=1S/C5H4N4O3/c10-3-1-2(7-4(11)6-1)8-5(12)9-3/h(H4,6,7,8,9,10,11,12)	LEHOTFFKMJEONL-UHFFFAOYSA-N	1
RNEG-033	Uridine	RNEG-033.1	82.92	1.382	243.062	243.058	243.065	67.92	97.92	244.07	C00299	5807	6029	16704	InChI=1S/C9H12N2O6/c12-3-4-6(14)7(15)8(17-4)11-2-1-5(13)10-9(11)16/h1-2,4,6-8,12,14-15H,3H2,(H,10,13,16)/t4-,6-,7-,8-/m1/s1	DRTQHJPVMGBUCF-XVFCMESISA-N	1
RNEG-034	D-Gluconic acid	RNEG-034.1	34.8	0.58	195.05	195.048	195.053	19.8	49.8	196.058	C00257	10240	10690	33198	InChI=1S/C6H12O7/c7-1-2(8)3(9)4(10)5(11)6(12)13/h2-5,7-11H,1H2,(H,12,13)/t2-,3-,4+,5-/m1/s1	RGHNJXZEOKUKBD-SQOUGZDYSA-N	1
RNEG-035	D-Glucuronic acid	RNEG-035.1	32.4	0.54	193.035	193.032	193.038	17.4	47.4	194.043	C00191	392615	444791	42717	InChI=1S/C6H10O7/c7-1-2(8)4(5(10)11)13-6(12)3(1)9/h1-4,6-9,12H,(H,10,11)/t1-,2-,3+,4-,6-/m0/s1	AEMOLEFTQBMNLQ-WAXACMCWSA-N	1
RNEG-036	Aspartic acid	RNEG-036.1	31.8	0.53	132.03	132.028	132.032	16.8	46.8	133.038	C00049	5745	5960	17053	InChI=1S/C4H7NO4/c5-2(4(8)9)1-3(6)7/h2H,1,5H2,(H,6,7)(H,8,9)/t2-/m0/s1	CKLJMWTZIZZHCS-REOHCLBHSA-N	1
RNEG-037	3-(3-hydroxyphenyl)-3-hydroxypropionic acid (HPHPA)	RNEG-037.1	174	2.9	181.05	181.047	181.053	159	189	182.058	NA	93013	102959	86369	InChI=1S/C9H10O4/c10-7-3-1-2-6(4-7)8(11)5-9(12)13/h1-4,8,10-11H,5H2,(H,12,13)	KHTAGVZHYUZYMF-UHFFFAOYSA-N	1
RNEG-038	3,7-Dimethyluric acid	RNEG-038.1	116.4	1.94	195.052	195.049	195.055	101.4	131.4	196.06	C16360	74994	83126	68531	InChI=1S/C7H8N4O3/c1-10-3-4(8-6(10)13)11(2)7(14)9-5(3)12/h1-2H3,(H,8,13)(H,9,12,14)	HMLZLHKHNBLLJD-UHFFFAOYSA-N	1
RNEG-039	Malic acid	RNEG-039.1	45.12	0.752	133.014	133.012	133.016	30.12	60.12	134.022	C03668	193317	222656	30797	InChI=1S/C4H6O5/c5-2(4(8)9)1-3(6)7/h2,5H,1H2,(H,6,7)(H,8,9)/t2-/m0/s1	BJEPYKJPYRNKOW-REOHCLBHSA-N	1
RNEG-040	Glutamic acid	RNEG-040.1	32.4	0.54	146.045	146.043	146.048	17.4	47.4	147.053	C00217	21814	23327	15966	InChI=1S/C5H9NO4/c6-3(5(9)10)1-2-4(7)8/h3H,1-2,6H2,(H,7,8)(H,9,10)/t3-/m1/s1	WHUUTDBJXJRKMK-GSVOUGTGSA-N	1
RNEG-041	3-Hydroxyhippuric acid	RNEG-041.1	164	2.733	194.045	194.042	194.048	149	179	195.053	NA	396603	450268	70824	InChI=1S/C9H9NO4/c11-7-3-1-2-6(4-7)9(14)10-5-8(12)13/h1-4,11H,5H2,(H,10,14)(H,12,13)	XDOFWFNMYJRHEW-UHFFFAOYSA-N	1
RNEG-042	N-acetylglutamic acid	RNEG-042.1	80.76	1.346	188.056	188.053	188.059	65.76	95.76	189.064	C00624	64077	70914	17533	InChI=1S/C7H11NO5/c1-4(9)8-5(7(12)13)2-3-6(10)11/h5H,2-3H2,1H3,(H,8,9)(H,10,11)(H,12,13)/t5-/m0/s1	RFMMMVDNIPUKGG-YFKPBYRVSA-N	1
RNEG-043	Phenylalanine	RNEG-043.1	123	2.05	164.071	164.069	164.074	108	138	165.079	C00079	5910	6140	17295	InChI=1S/C9H11NO2/c10-8(9(11)12)6-7-4-2-1-3-5-7/h1-5,8H,6,10H2,(H,11,12)/t8-/m0/s1	COLNVLDHVKWLRT-QMMMGPOBSA-N	1
RNEG-044	Glutaric acid	RNEG-044.1	111.6	1.86	131.034	131.032	131.036	96.6	126.6	132.042	C00489	723	743	17859	InChI=1S/C5H8O4/c6-4(7)2-1-3-5(8)9/h1-3H2,(H,6,7)(H,8,9)	JFCQEDHGNNZCLN-UHFFFAOYSA-N	1
RNEG-045	N-Acetylneuraminic acid	RNEG-045.1	37.2	0.62	308.098	308.094	308.103	22.2	52.2	309.106	C19910	392810	445063	45744	InChI=1S/C11H19NO9/c1-4(14)12-7-5(15)2-11(20,10(18)19)21-9(7)8(17)6(16)3-13/h5-9,13,15-17,20H,2-3H2,1H3,(H,12,14)(H,18,19)/t5-,6+,7+,8+,9+,11-/m0/s1	SQVRNKJHWKZAKO-PFQGKNLYSA-N	1
RNEG-046	Taurine	RNEG-046.1	31.8	0.53	124.007	124.005	124.009	16.8	46.8	125.015	C00245	1091	1123	15891	InChI=1S/C2H7NO3S/c3-1-2-7(4,5)6/h1-3H2,(H,4,5,6)	XOAAWQZATWQOTB-UHFFFAOYSA-N	1
RNEG-047	Quinic acid	RNEG-047.1	39	0.65	191.056	191.053	191.059	24	54	192.063	C00296	10246715	6508	17521	InChI=1S/C7H12O6/c8-3-1-7(13,6(11)12)2-4(9)5(3)10/h3-5,8-10,13H,1-2H2,(H,11,12)/t3-,4-,5-,7+/m1/s1	AAWZDTNXLSGCEK-WYWMIBKRSA-N	1
RNEG-048	Xanthine	RNEG-048.1	78.6	1.31	151.026	151.023	151.028	63.6	93.6	152.033	C00385	1151	1188	17712	InChI=1S/C5H4N4O2/c10-4-2-3(7-1-6-2)8-5(11)9-4/h1H,(H3,6,7,8,9,10,11)	LRFVTYWOQMYALW-UHFFFAOYSA-N	1
RNEG-049	4-Hydroxyhippuric acid	RNEG-049.1	147	2.45	194.045	194.042	194.048	132	162	195.053	NA	133104	151012	71018	InChI=1S/C9H9NO4/c11-7-3-1-6(2-4-7)9(14)10-5-8(12)13/h1-4,11H,5H2,(H,10,14)(H,12,13)	ZMHLUFWWWPBTIU-UHFFFAOYSA-N	1
RNEG-050	Tartric acid	RNEG-050.1	37.2	0.62	149.009	149.006	149.011	22.2	52.2	150.016	C0089	392277	444305	15671	InChI=1S/C4H6O6/c5-1(3(7)8)2(6)4(9)10/h1-2,5-6H,(H,7,8)(H,9,10)/t1-,2-/m1/s1	FEWJPZIEWOKRBE-JCYAYHJZSA-N	1
RNEG-051	Pyroglutamic acid	RNEG-051.1	75	1.25	128.035	128.033	128.037	60	90	129.043	C01879	7127	7405	18183	InChI=1S/C5H7NO3/c7-4-2-1-3(6-4)5(8)9/h3H,1-2H2,(H,6,7)(H,8,9)/t3-/m0/s1	ODHCTXKNWHHXJC-VKHMYHEASA-N	1
RNEG-052	Xanthosine	RNEG-052.1	109.8	1.83	283.068	283.064	283.072	94.8	124.8	284.076	C01762	58484	64959	18107	InChI=1S/C10H12N4O6/c15-1-3-5(16)6(17)9(20-3)14-2-11-4-7(14)12-10(19)13-8(4)18/h2-3,5-6,9,15-17H,1H2,(H2,12,13,18,19)/t3-,5-,6-,9-/m1/s1	UBORTCNDUKBEOP-UUOKFMHZSA-N	1
RNEG-054	N-Acetylaspartic acid	RNEG-054.1	60	1	174.04	174.038	174.043	45	75	175.048	C0104	58576	65065	21547	InChI=1S/C6H9NO5/c1-3(8)7-4(6(11)12)2-5(9)10/h4H,2H2,1H3,(H,7,8)(H,9,10)(H,11,12)/t4-/m0/s1	OTCCIMWXFLJLIA-BYPYZUCNSA-N	1
RNEG-055	Adenosine 3',5'-cyclic monophosphate	RNEG-055.1	97.2	1.62	328.045	328.04	328.05	82.2	112.2	329.053	C00575	5851	6076	17489	InChI=1S/C10H12N5O6P/c11-8-5-9(13-2-12-8)15(3-14-5)10-6(16)7-4(20-10)1-19-22(17,18)21-7/h2-4,6-7,10,16H,1H2,(H,17,18)(H2,11,12,13)/t4-,6-,7-,10-/m1/s1	IVOMOUWHDPKRLL-KQYNXXCUSA-N	1
RNEG-056	N-acetyl-L-carnosine	RNEG-056.1	55.2	0.92	267.109	267.105	267.113	40.2	70.2	268.117	NA	8396518	10221026	172509	InChI=1S/C11H16N4O4/c1-7(16)13-3-2-10(17)15-9(11(18)19)4-8-5-12-6-14-8/h5-6,9H,2-4H2,1H3,(H,12,14)(H,13,16)(H,15,17)(H,18,19)/t9-/m1/s1	BKAYIFDRRZZKNF-SECBINFHSA-N	1
RNEG-057	Riboflavin	RNEG-057.1	229.2	3.82	375.13	375.125	375.136	214.2	244.2	376.138	C00255	431981	493570	17015	InChI=1S/C17H20N4O6/c1-7-3-9-10(4-8(7)2)21(5-11(23)14(25)12(24)6-22)15-13(18-9)16(26)20-17(27)19-15/h3-4,11-12,14,22-25H,5-6H2,1-2H3,(H,20,26,27)/t11-,12+,14-/m0/s1	AUNGANRZJHBGPY-SCRDCRAPSA-N	1
RNEG-058	D-Glucaric acid | D-Galactaric acid	RNEG-058.1	34.2	0.57	209.03	209.027	209.033	19.2	49.2	210.038	C0081 | C00879	30577 | 2301286	33037 | 3037582	16002 | 30852	InChI=1S/C6H10O8/c7-1(3(9)5(11)12)2(8)4(10)6(13)14/h1-4,7-10H,(H,11,12)(H,13,14)/t1-,2-,3-,4+/m0/s1 | InChI=1S/C6H10O8/c7-1(3(9)5(11)12)2(8)4(10)6(13)14/h1-4,7-10H,(H,11,12)(H,13,14)/t1-,2+,3+,4-	DSLZVSRJTYRBFB-LLEIAEIESA-N | DSLZVSRJTYRBFB-DUHBMQHGSA-N	1
RNEG-059	Pimelic acid	RNEG-059.1	207.6	3.46	159.066	159.063	159.068	192.6	222.6	160.074	C02656	376	385	30531	InChI=1S/C7H12O4/c8-6(9)4-2-1-3-5-7(10)11/h1-5H2,(H,8,9)(H,10,11)	WLJVNTCWHIRURA-UHFFFAOYSA-N	1
RNEG-060	Suberic acid	RNEG-060.1	267.6	4.46	173.081	173.079	173.084	252.6	282.6	174.089	C08278	10025	10457	9300	InChI=1S/C8H14O4/c9-7(10)5-3-1-2-4-6-8(11)12/h1-6H2,(H,9,10)(H,11,12)	TYFQFVWCELRYAO-UHFFFAOYSA-N	1
RNEG-061	Sucrose	RNEG-061.1	40.8	0.68	341.108	341.103	341.114	25.8	55.8	342.116	C00089	5768	5988	17992	InChI=1S/C12H22O11/c13-1-4-6(16)8(18)9(19)11(21-4)23-12(3-15)10(20)7(17)5(2-14)22-12/h4-11,13-20H,1-3H2/t4-,5-,6-,7-,8+,9-,10+,11-,12+/m1/s1	CZMRCDWAGMRECN-UGDNZRGBSA-N	1
RNEG-062	p-Hydroxymandelic acid	RNEG-062.1	94.2	1.57	167.034	167.032	167.037	79.2	109.2	168.042	C11527	321	328	16388	InChI=1S/C8H8O4/c9-6-3-1-5(2-4-6)7(10)8(11)12/h1-4,7,9-10H,(H,11,12)	YHXHKYRQLYQUIH-UHFFFAOYSA-N	1
RNEG-063	Homovanillic acid	RNEG-063.1	228	3.8	181.05	181.047	181.053	213	243	182.058	C05582	1675	1738	545959	InChI=1S/C9H10O4/c1-13-8-4-6(5-9(11)12)2-3-7(8)10/h2-4,10H,5H2,1H3,(H,11,12)	QRMZSPFSDQBLIX-UHFFFAOYSA-N	1
RNEG-064	Vanillylmandelic acid	RNEG-064.1	118.2	1.97	197.045	197.042	197.048	103.2	133.2	198.053	C05584	1207	1245	NA	InChI=1S/C9H10O5/c1-14-7-4-5(2-3-6(7)10)8(11)9(12)13/h2-4,8,10-11H,1H3,(H,12,13)/t8-/m0/s1	CGQCWMIAEPEHNQ-QMMMGPOBSA-N	1
RNEG-065	Phenyllactic acid	RNEG-065.1	270.6	4.51	165.055	165.053	165.058	255.6	285.6	166.063	C00994	3715	3848	25998	InChI=1S/C9H10O3/c10-8(9(11)12)6-7-4-2-1-3-5-7/h1-5,8,10H,6H2,(H,11,12)	VOXXWSYKYCBWHO-UHFFFAOYSA-N	1
RNEG-066	2-Hydroxyisobutyric acid	RNEG-066.1	97.2	1.62	103.04	103.038	103.041	82.2	112.2	104.047	NA	11181	11671	50129	InChI=1S/C4H8O3/c1-4(2,7)3(5)6/h7H,1-2H3,(H,5,6)	BWLBGMIXKSTLSX-UHFFFAOYSA-N	1
RNEG-067	Sorbitol | Mannitol | Galactitol	RNEG-067.1	34.2	0.57	181.071	181.068	181.074	19.2	49.2	182.079	C00794 | C00392 | C01697		5780 | 6251 | 11850	17924 | 16899 | 16813	InChI=1S/C6H14O6/c7-1-3(9)5(11)6(12)4(10)2-8/h3-12H,1-2H2/t3-,4+,5-,6-/m1/s1 | InChI=1S/C6H14O6/c7-1-3(9)5(11)6(12)4(10)2-8/h3-12H,1-2H2/t3-,4-,5-,6-/m1/s1 | InChI=1S/C6H14O6/c7-1-3(9)5(11)6(12)4(10)2-8/h3-12H,1-2H2/t3-,4+,5+,6-		1
RNEG-068	Indoxyl glucuronide	RNEG-068.1	203.4	3.39	308.077	308.072	308.082	188.4	218.4	309.085	NA	2015556	2733785	145223	InChI=1S/C14H15NO7/c16-9-10(17)12(13(19)20)22-14(11(9)18)21-8-5-15-7-4-2-1-3-6(7)8/h1-5,9-12,14-18H,(H,19,20)/t9-,10-,11+,12-,14+/m0/s1	KUYNOZVWCFXSNE-BYNIDDHOSA-N	1
RNEG-069	Na-acetyl-L-arginine	RNEG-069.1	54.6	0.91	215.114	215.111	215.118	39.6	69.6	216.122	NA	60752	67427	40521	InChI=1S/C8H16N4O3/c1-5(13)12-6(7(14)15)3-2-4-11-8(9)10/h6H,2-4H2,1H3,(H,12,13)(H,14,15)(H4,9,10,11)/t6-/m0/s1	SNEIUMQYRCDYCH-LURJTMIESA-N	1
RNEG-070	Citric acid	RNEG-070.1	67.5	1.125	191.019	191.016	191.022	52.5	82.5	192.027	C00158	305	311	30769	InChI=1S/C6H8O7/c7-3(8)1-6(13,5(11)12)2-4(9)10/h13H,1-2H2,(H,7,8)(H,9,10)(H,11,12)	KRKNYBCHXYNGOX-UHFFFAOYSA-N	1
RNEG-071	Isocitric acid	RNEG-071.1	46.2	0.77	191.019	191.016	191.022	31.2	61.2	192.027	C00311	1161	1198	30887	InChI=1S/C6H8O7/c7-3(8)1-2(5(10)11)4(9)6(12)13/h2,4,9H,1H2,(H,7,8)(H,10,11)(H,12,13)	ODBLHEXUDAPZAU-UHFFFAOYSA-N	1
RNEG-072	Pregnanediol-3-glucuronide	RNEG-072.1	553.8	9.23	495.296	495.288	495.303	538.8	568.8	496.304	NA	110346	123796	88765	InChI=1S/C27H44O8/c1-13(28)17-6-7-18-16-5-4-14-12-15(8-10-26(14,2)19(16)9-11-27(17,18)3)34-25-22(31)20(29)21(30)23(35-25)24(32)33/h13-23,25,28-31H,4-12H2,1-3H3,(H,32,33)/t13-,14+,15+,16-,17+,18-,19-,20-,21-,22+,23-,25+,26-,27+/m0/s1	ZFFFJLDTCLJDHL-JQYCEVDMSA-N	1
RNEG-073	Gallic acid	RNEG-073.1	103.32	1.722	169.014	169.011	169.016	88.32	118.32	170.022	C01424	361	370	30778	InChI=1S/C7H6O5/c8-4-1-3(7(11)12)2-5(9)6(4)10/h1-2,8-10H,(H,11,12)	LNTHITQWFMADLM-UHFFFAOYSA-N	1
RNEG-074	Phenylacetylglycine	RNEG-074.1	240.6	4.01	192.066	192.063	192.069	225.6	255.6	193.074	C05598	61452	68144	27480	InChI=1S/C10H11NO3/c12-9(11-7-10(13)14)6-8-4-2-1-3-5-8/h1-5H,6-7H2,(H,11,12)(H,13,14)	UTYVDVLMYQPLQB-UHFFFAOYSA-N	1
RNEG-075	4-Hydroxyphenylacetic acid	RNEG-075.1	204.6	3.41	151.04	151.037	151.042	189.6	219.6	152.047	C00642	124	127	18101	InChI=1S/C8H8O3/c9-7-3-1-6(2-4-7)5-8(10)11/h1-4,9H,5H2,(H,10,11)	XQXPVVBIMDBYFF-UHFFFAOYSA-N	1
RNEG-076	2-Hydroxyphenylacetic acid	RNEG-076.1	246.6	4.11	151.04	151.037	151.042	231.6	261.6	152.047	C05852	11476	11970	28478	InChI=1S/C8H8O3/c9-7-4-2-1-3-6(7)5-8(10)11/h1-4,9H,5H2,(H,10,11)	CCVYRRGZDBSHFU-UHFFFAOYSA-N	1
RNEG-077	3-Hydroxyphenylacetic acid	RNEG-077.1	224.4	3.74	219.027	219.024	219.03	209.4	239.4	152.047	C05593	11624	12122	17445	InChI=1S/C8H8O3/c9-7-3-1-2-6(4-7)5-8(10)11/h1-4,9H,5H2,(H,10,11)	FVMDYYGIDFPZAX-UHFFFAOYSA-N	1
RNEG-078	4-Hydroxybenzoic acid	RNEG-078.1	189.6	3.16	137.024	137.022	137.026	174.6	204.6	138.032	C00156	132	135	30763	InChI=1S/C7H6O3/c8-6-3-1-5(2-4-6)7(9)10/h1-4,8H,(H,9,10)	FJKROLUGYXJWQN-UHFFFAOYSA-N	1
RNEG-079	Citraconic acid	RNEG-079.1	103.8	1.73	129.019	129.017	129.021	88.8	118.8	130.027	C02226	553689	643798	17626	InChI=1S/C5H6O4/c1-3(5(8)9)2-4(6)7/h2H,1H3,(H,6,7)(H,8,9)/b3-2-	HNEGQIOMVPPMNR-IHWYPQMZSA-N	1
RNEG-080	Cis-aconitic acid	RNEG-080.1	78	1.3	173.009	173.006	173.011	63	93	174.016	C00417	558863	643757	32805	InChI=1S/C6H6O6/c7-4(8)1-3(6(11)12)2-5(9)10/h1H,2H2,(H,7,8)(H,9,10)(H,11,12)/b3-1-	GTZCVFVGUGFEME-IWQZZHSRSA-N	1
RNEG-082	4-Hydroxycinnamic acid	RNEG-082.1	261	4.35	163.04	163.037	163.042	246	276	164.047	C00811	553148	637542	32374	InChI=1S/C9H8O3/c10-8-4-1-7(2-5-8)3-6-9(11)12/h1-6,10H,(H,11,12)/b6-3+	NGSWKAQJJWESNS-ZZXKWVIFSA-N	1
RNEG-083	m-Coumaric acid	RNEG-083.1	293	4.883	163.04	163.037	163.042	278	308	164.047	C12621	553147	637541	32357	InChI=1S/C9H8O3/c10-8-3-1-2-7(6-8)4-5-9(11)12/h1-6,10H,(H,11,12)/b5-4+	KKSDGJDHHZEWEP-SNAWJCMRSA-N	1
RNEG-084	Succinylaminoimidazole carboxamide riboside	RNEG-084.1	99	1.65	373.1	373.094	373.105	84	114	374.107	NA	4159901	54478644	NA	InChI=1S/C13H18N4O9/c14-10-7(11(23)16-4(13(24)25)1-6(19)20)15-3-17(10)12-9(22)8(21)5(2-18)26-12/h3-5,8-9,12,18,21-22H,1-2,14H2,(H,16,23)(H,19,20)(H,24,25)/t4-,5+,8+,9+,12+/m0/s1	XNKLTOHYNRQCLJ-ZZZDFHIKSA-N	1
RNEG-085	Isobutyrylglycine	RNEG-085.1	124.2	2.07	144.066	144.064	144.068	109.2	139.2	145.074	NA	9030891	10855600	70979	InChI=1S/C6H11NO3/c1-4(2)6(10)7-3-5(8)9/h4H,3H2,1-2H3,(H,7,10)(H,8,9)	DCICDMMXFIELDF-UHFFFAOYSA-N	1
RNEG-086	Succinyladenosine	RNEG-086.1	138.6	2.31	382.1	382.094	382.106	123.6	153.6	383.108	NA	17216022	20849086	71169	InChI=1S/C14H17N5O8/c20-2-6-9(23)10(24)13(27-6)19-4-17-8-11(15-3-16-12(8)19)18-5(14(25)26)1-7(21)22/h3-6,9-10,13,20,23-24H,1-2H2,(H,21,22)(H,25,26)(H,15,16,18)/t5-,6+,9+,10+,13+/m0/s1	VKGZCEJTCKHMRL-VWJPMABRSA-N	1
RNEG-087	5-hydroxyindole sulfate	RNEG-087.1	168.6	2.81	212.002	211.999	212.005	153.6	183.6	213.01	NA	NA	152531758	NA	InChI=1S/C8H7NO4S/c10-14(11,12)13-7-1-2-8-6(5-7)3-4-9-8/h1-5,9H,(H,10,11,12)	YJRFFCVUYDRNTR-UHFFFAOYSA-N	1
RNEG-088	Tiglylglycine	RNEG-088.1	175.2	2.92	156.066	156.064	156.068	160.2	190.2	157.074	NA	4945715	6441567	73018	InChI=1S/C7H11NO3/c1-3-5(2)7(11)8-4-6(9)10/h3H,4H2,1-2H3,(H,8,11)(H,9,10)/b5-3+	WRUSVQOKJIDBLP-HWKANZROSA-N	1
RNEG-089	N-Acetyltyrosine	RNEG-089.1	178.2	2.97	222.077	222.073	222.08	163.2	193.2	223.084	C01657	61606	68310	21563	InChI=1S/C11H13NO4/c1-7(13)12-10(11(15)16)6-8-2-4-9(14)5-3-8/h2-5,10,14H,6H2,1H3,(H,12,13)(H,15,16)/t10-/m0/s1	CAHKINHBCWCHCF-JTQLQIEISA-N	1
RNEG-090	N-Acetylisoleucine	RNEG-090.1	241.8	4.03	172.097	172.095	172.1	226.8	256.8	173.105	NA	5397969	7036275	21555	InChI=1S/C8H15NO3/c1-4-5(2)7(8(11)12)9-6(3)10/h5,7H,4H2,1-3H3,(H,9,10)(H,11,12)/t5-,7-/m0/s1	JDTWZSUNGHMMJM-FSPLSTOPSA-N	1
RNEG-091	N-Acetyltryptophan	RNEG-091.1	297.6	4.96	245.093	245.089	245.096	282.6	312.6	246.1	NA	1925	700653	74640	InChI=1S/C13H14N2O3/c1-8(16)15-12(13(17)18)6-9-7-14-11-5-3-2-4-10(9)11/h2-5,7,12,14H,6H2,1H3,(H,15,16)(H,17,18)/t12-/m0/s1	DZTHIGRZJZPRDV-LBPRGKRZSA-N	1
RNEG-092	Ketoleucine	RNEG-092.1	211.2	3.52	129.055	129.053	129.057	196.2	226.2	130.063	C00233	69	70	48430	InChI=1S/C6H10O3/c1-4(2)3-5(7)6(8)9/h4H,3H2,1-2H3,(H,8,9)	BKAJNAXTPSGJCU-UHFFFAOYSA-N	1
RNEG-093	3-Methyl-2-oxovaleric acid	RNEG-093.1	193.2	3.22	129.055	129.053	129.057	178.2	208.2	130.063	C00671	388419	439286	15614	InChI=1S/C6H10O3/c1-3-4(2)5(7)6(8)9/h4H,3H2,1-2H3,(H,8,9)/t4-/m0/s1	JVQYSWDUAOAHFM-BYPYZUCNSA-N	1
RNEG-094	3-Hydroxy-3-methylglutaric acid	RNEG-094.1	93	1.55	161.045	161.043	161.047	78	108	162.053	C03761	1600	1662	16831	InChI=1S/C6H10O5/c1-6(11,2-4(7)8)3-5(9)10/h11H,2-3H2,1H3,(H,7,8)(H,9,10)	NPOAOTPXWNWTSH-UHFFFAOYSA-N	1
RNEG-095	Dopamine 4-O-sulfate	RNEG-095.1	89.4	1.49	232.028	232.024	232.031	74.4	104.4	233.036	C13691	110461	123932	34729	InChI=1S/C8H11NO5S/c9-4-3-6-1-2-8(7(10)5-6)14-15(11,12)13/h1-2,5,10H,3-4,9H2,(H,11,12,13)	DEKNNWJXAQTLFA-UHFFFAOYSA-N	1
RNEG-096	Dopamine 3-O-sulfate	RNEG-096.1	93.6	1.56	232.028	232.024	232.031	78.6	108.6	233.036	C13690	108936	122136	37946	InChI=1S/C8H11NO5S/c9-4-3-6-1-2-7(10)8(5-6)14-15(11,12)13/h1-2,5,10H,3-4,9H2,(H,11,12,13)	NZKRYJGNYPYXJZ-UHFFFAOYSA-N	1
RNEG-097	Ribonic acid	RNEG-097.1	36	0.6	165.04	165.037	165.042	21	51	166.048	C01685	4574162	5460677	21077	InChI=1S/C5H10O6/c6-1-2(7)3(8)4(9)5(10)11/h2-4,6-9H,1H2,(H,10,11)/t2-,3-,4-/m1/s1	QXKAIJAYHKCRRA-BXXZVTAOSA-N	1
RNEG-098	L-Ascorbic acid 2-sulfate	RNEG-098.1	42.6	0.71	254.981	254.977	254.985	27.6	57.6	255.989	NA	77998	54676864	167715	InChI=1S/C6H8O9S/c7-1-2(8)4-3(9)5(6(10)14-4)15-16(11,12)13/h2,4,7-9H,1H2,(H,11,12,13)/t2-,4+/m0/s1	XDBMXUKHMOFBPJ-ZAFYKAAXSA-N	1
RNEG-099	Orotic acid	RNEG-099.1	48.6	0.81	155.009	155.007	155.012	33.6	63.6	156.017	C00295	942	967	16742	InChI=1S/C5H4N2O4/c8-3-1-2(4(9)10)6-5(11)7-3/h1H,(H,9,10)(H2,6,7,8,11)	PXQPEWDEAKTCGB-UHFFFAOYSA-N	1
RNEG-100	Acesulfame	RNEG-100.1	114	1.9	161.986	161.984	161.989	99	129	162.994	NA	33607	36573	83501	InChI=1S/C4H5NO4S/c1-3-2-4(6)5-10(7,8)9-3/h2H,1H3,(H,5,6)	YGCFIWIQZPHFLU-UHFFFAOYSA-N	1
RNEG-101	Sumiki's acid	RNEG-101.1	126	2.1	141.019	141.017	141.021	111	141	142.027	C20448	72827	80642	89118	InChI=1S/C6H6O4/c7-3-4-1-2-5(10-4)6(8)9/h1-2,7H,3H2,(H,8,9)	PCSKKIUURRTAEM-UHFFFAOYSA-N	1
RNEG-102	Saccharin	RNEG-102.1	162	2.7	181.991	181.988	181.994	147	177	182.999	C12283	4959	5143	32111	InChI=1S/C7H5NO3S/c9-7-5-3-1-2-4-6(5)12(10,11)8-7/h1-4H,(H,8,9)	CVHZOJJKTDOEJC-UHFFFAOYSA-N	1
RNEG-103	Phenol sulfate	RNEG-103.1	180.6	3.01	172.991	172.988	172.993	165.6	195.6	173.999	C02180	4601	74426	27905	InChI=1S/C6H6O4S/c7-11(8,9)10-6-4-2-1-3-5-6/h1-5H,(H,7,8,9)	CTYRPMDGLDAWRQ-UHFFFAOYSA-N	1
RNEG-104	N-Isovaleroylglycine	RNEG-104.1	184.2	3.07	158.082	158.079	158.084	169.2	199.2	159.09	NA	475516	546304	70984	InChI=1S/C7H13NO3/c1-5(2)3-6(9)8-4-7(10)11/h5H,3-4H2,1-2H3,(H,8,9)(H,10,11)	ZRQXMKMBBMNNQC-UHFFFAOYSA-N	1
RNEG-105	N-Acetylphenylalanine	RNEG-105.1	279.6	4.66	206.082	206.079	206.085	264.6	294.6	207.09	C03519	67404	74839	16259	InChI=1S/C11H13NO3/c1-8(13)12-10(11(14)15)7-9-5-3-2-4-6-9/h2-6,10H,7H2,1H3,(H,12,13)(H,14,15)/t10-/m0/s1	CBQJSKKFNMDLON-JTQLQIEISA-N	1
RNEG-106	4-Ethylphenylsulfate	RNEG-106.1	343.8	5.73	201.022	201.019	201.025	328.8	358.8	202.03	NA	34448630	20822574	82932	InChI=1S/C8H10O4S/c1-2-7-3-5-8(6-4-7)12-13(9,10)11/h3-6H,2H2,1H3,(H,9,10,11)	DWZGLEPNCRFCEP-UHFFFAOYSA-N	1
RNEG-107	Thymol Sulfate	RNEG-107.1	442.2	7.37	229.053	229.05	229.057	427.2	457.2	230.061	NA	10709958	12456386	82911	InChI=1S/C10H14O4S/c1-7(2)9-5-4-8(3)6-10(9)14-15(11,12)13/h4-7H,1-3H3,(H,11,12,13)	NODSEPOUFZPJEQ-UHFFFAOYSA-N	1
RNEG-108	Dehydroisoandrosterone 3-glucuronide	RNEG-108.1	445.8	7.43	463.233	463.226	463.24	430.8	460.8	464.241	NA	413525	53480448	NA	InChI=1S/C25H36O8/c1-24-9-7-13(32-23-20(29)18(27)19(28)21(33-23)22(30)31)11-12(24)3-4-14-15-5-6-17(26)25(15,2)10-8-16(14)24/h3,13-16,18-21,23,27-29H,4-11H2,1-2H3,(H,30,31)/t13?,14?,15?,16?,18-,19-,20+,21?,23+,24?,25?/m0/s1	GLONBVCUAVPJFV-CLIRWHJISA-N	1
RNEG-109	Pregnenolone sulfate	RNEG-109.1	588.6	9.81	396.197	396.191	396.203	573.6	603.6	396.197	NA	94802	105074	NA	InChI=1S/C21H32O5S/c1-13(22)17-6-7-18-16-5-4-14-12-15(26-27(23,24)25)8-10-20(14,2)19(16)9-11-21(17,18)3/h4,15-19H,5-12H2,1-3H3,(H,23,24,25)/t15?,16-,17+,18-,19-,20-,21+/m0/s1	DIJBBUIOWGGQOP-OZIWPBGVSA-N	1
RNEG-110	2-Methylglutaric acid	RNEG-110.1	168	2.8	145.05	145.048	145.052	153	183	146.058	NA	11549	12046	68567	InChI=1S/C6H10O4/c1-4(6(9)10)2-3-5(7)8/h4H,2-3H2,1H3,(H,7,8)(H,9,10)	AQYCMVICBNBXNA-UHFFFAOYSA-N	1
RNEG-111	3-Methoxytyrosine	RNEG-111.1	106.2	1.77	210.077	210.073	210.08	91.2	121.2	211.084	NA	1607	1670	172453	InChI=1S/C10H13NO4/c1-15-9-5-6(2-3-8(9)12)4-7(11)10(13)14/h2-3,5,7,12H,4,11H2,1H3,(H,13,14)	PFDUUKDQEHURQC-UHFFFAOYSA-N	1
RNEG-112	7-Methylguanosine	RNEG-112.1	123	2.05	296.099	296.095	296.104	108	138	298.115	NA	393054	135445750	20794	InChI=1S/C11H15N5O5/c1-15-3-16(8-5(15)9(20)14-11(12)13-8)10-7(19)6(18)4(2-17)21-10/h3-4,6-7,10,17-19H,2H2,1H3,(H2-,12,13,14,20)/p+1/t4-,6-,7-,10-/m1/s1	OGHAROSJZRTIOK-KQYNXXCUSA-O	1
RNEG-113	3-Carboxy-4-methyl-5-propyl-2-furanpropionic acid (CMPF)	RNEG-113.1	486	8.1	239.092	239.088	239.096	471	501	240.1	NA	110498	123979	41254	InChI=1S/C12H16O5/c1-3-4-8-7(2)11(12(15)16)9(17-8)5-6-10(13)14/h3-6H2,1-2H3,(H,13,14)(H,15,16)	WMCQWXZMVIETAO-UHFFFAOYSA-N	1
RNEG-114	Pyrraline	RNEG-114.1	124.5	2.49	253.119	253.115	253.123	109.5	139.5	254.127	NA	19980286	14274616	NA	InChI=1S/C12H18N2O4/c13-11(12(17)18)3-1-2-6-14-9(7-15)4-5-10(14)8-16/h4-5,7,11,16H,1-3,6,8,13H2,(H,17,18)	VTYFITADLSVOAS-UHFFFAOYSA-N	1
RNEG-115	O-Sulfotyrosine	RNEG-115.1	90	1.5	260.023	260.019	260.027	75	105	261.031	NA	448617	514186	46215	InChI=1S/C9H11NO6S/c10-8(9(11)12)5-6-1-3-7(4-2-6)16-17(13,14)15/h1-4,8H,5,10H2,(H,11,12)(H,13,14,15)/t8-/m0/s1	CIQHWLTYGMYQQR-QMMMGPOBSA-N	1
RNEG-116	Glycodeoxycholic acid	RNEG-116.1	606.6	10.11	448.306	448.3	448.313	591.6	621.6	449.314	C05464	17215983	22833539	NA	InChI=1S/C26H43NO5/c1-15(4-9-23(30)27-14-24(31)32)19-7-8-20-18-6-5-16-12-17(28)10-11-25(16,2)21(18)13-22(29)26(19,20)3/h15-22,28-29H,4-14H2,1-3H3,(H,27,30)(H,31,32)/t15-,16-,17-,18?,19-,20?,21?,22+,25+,26-/m1/s1	WVULKSPCQVQLCU-ZMBDPXIHSA-N	1
RNEG-117	23-Norcholic acid	RNEG-117.1	514.8	8.58	393.264	393.258	393.27	499.8	529.8	394.272	NA	139637	158738	168310	InChI=1S/C23H38O5/c1-12(8-20(27)28)15-4-5-16-21-17(11-19(26)23(15,16)3)22(2)7-6-14(24)9-13(22)10-18(21)25/h12-19,21,24-26H,4-11H2,1-3H3,(H,27,28)/t12-,13+,14-,15-,16+,17+,18-,19+,21+,22+,23-/m1/s1	SHUYNJFEXPRUGR-RTCCEZQESA-N	1
RNEG-118	7-Ketodeoxycholic acid	RNEG-118.1	519	8.65	405.264	405.258	405.27	504	534	406.272	NA	163659	188292	16390	InChI=1S/C24H38O5/c1-13(4-7-21(28)29)16-5-6-17-22-18(12-20(27)24(16,17)3)23(2)9-8-15(25)10-14(23)11-19(22)26/h13-18,20,22,25,27H,4-12H2,1-3H3,(H,28,29)/t13-,14+,15-,16-,17+,18+,20+,22+,23+,24-/m1/s1	RHCPKKNRWFXMAT-RRWYKFPJSA-N	1
RNEG-119	Deoxycholic acid	RNEG-119.1	654	10.9	391.285	391.279	391.291	639	669	392.293	C04483	193196	222528	28834	InChI=1S/C24H40O4/c1-14(4-9-22(27)28)18-7-8-19-17-6-5-15-12-16(25)10-11-23(15,2)20(17)13-21(26)24(18,19)3/h14-21,25-26H,4-13H2,1-3H3,(H,27,28)/t14-,15-,16-,17+,18-,19+,20+,21+,23+,24-/m1/s1	KXGVEGMKQFWNSR-LLQZFEROSA-N	1
RNEG-120	Glycoursodeoxycholic acid-3-Sulfate	RNEG-120.1	447.6	7.46	528.263	528.255	528.271	432.6	462.6	529.271	NA	19973535	21116917	89129	InChI=1S/C26H43NO8S/c1-15(4-7-22(29)27-14-23(30)31)18-5-6-19-24-20(9-11-26(18,19)3)25(2)10-8-17(35-36(32,33)34)12-16(25)13-21(24)28/h15-21,24,28H,4-14H2,1-3H3,(H,27,29)(H,30,31)(H,32,33,34)/t15-,16+,17-,18-,19+,20+,21+,24+,25+,26-/m1/s1	DKXXSIJHWWVNMO-XROMFQGDSA-N	1
RNEG-121	Glycodeoxycholic acid-3-Sulfate	RNEG-121.1	536.4	8.94	528.263	528.255	528.271	521.4	551.4	529.271	NA	58827480	101602538	133678	InChI=1S/C26H43NO8S/c1-15(4-9-23(29)27-14-24(30)31)19-7-8-20-18-6-5-16-12-17(35-36(32,33)34)10-11-25(16,2)21(18)13-22(28)26(19,20)3/h15-22,28H,4-14H2,1-3H3,(H,27,29)(H,30,31)(H,32,33,34)/t15-,16-,17-,18+,19-,20+,21+,22+,25+,26-/m1/s1	QJZCNFGUZPMYAX-BUXLTGKBSA-N	1
RNEG-122	Glycochenodeoxycholic acid-3-Sulfate	RNEG-122.1	525.6	8.76	528.263	528.255	528.271	510.6	540.6	529.271	NA	19991236	21125002	72733	InChI=1S/C26H43NO8S/c1-15(4-7-22(29)27-14-23(30)31)18-5-6-19-24-20(9-11-26(18,19)3)25(2)10-8-17(35-36(32,33)34)12-16(25)13-21(24)28/h15-21,24,28H,4-14H2,1-3H3,(H,27,29)(H,30,31)(H,32,33,34)/t15-,16+,17-,18-,19+,20+,21-,24+,25+,26-/m1/s1	DKXXSIJHWWVNMO-GYPHWSFCSA-N	1
RNEG-123	Taurolithocholic acid 3-sulfate	RNEG-123.1	535.8	8.93	280.622	280.617	280.626	520.8	550.8	563.259	C03642	389078	440071	17864	InChI=1S/C26H45NO8S2/c1-17(4-9-24(28)27-14-15-36(29,30)31)21-7-8-22-20-6-5-18-16-19(35-37(32,33)34)10-12-25(18,2)23(20)11-13-26(21,22)3/h17-23H,4-16H2,1-3H3,(H,27,28)(H,29,30,31)(H,32,33,34)/t17-,18-,19-,20+,21-,22+,23+,25+,26-/m1/s1	HSNPMXROZIQAQD-GBURMNQMSA-N	1
RNEG-124	Glycolithocholic acid-3-Sulfate	RNEG-124.1	609	10.15	512.268	512.261	512.276	594	624	513.276	C11301	65188	72222	9347	InChI=1S/C26H43NO7S/c1-16(4-9-23(28)27-15-24(29)30)20-7-8-21-19-6-5-17-14-18(34-35(31,32)33)10-12-25(17,2)22(19)11-13-26(20,21)3/h16-22H,4-15H2,1-3H3,(H,27,28)(H,29,30)(H,31,32,33)/t16-,17-,18-,19+,20-,21+,22+,25+,26-/m1/s1	FHXBAFXQVZOILS-OETIFKLTSA-N	1
RNEG-125	Glycoursodeoxycholic acid	RNEG-125.1	504	8.4	448.306	448.3	448.313	489	519	449.314	NA	19973534	12310288	89929	InChI=1S/C26H43NO5/c1-15(4-7-22(30)27-14-23(31)32)18-5-6-19-24-20(9-11-26(18,19)3)25(2)10-8-17(28)12-16(25)13-21(24)29/h15-21,24,28-29H,4-14H2,1-3H3,(H,27,30)(H,31,32)/t15-,16+,17-,18-,19+,20+,21+,24+,25+,26-/m1/s1	GHCZAUBVMUEKKP-XROMFQGDSA-N	1
RNEG-126	Glycocholic acid	RNEG-126.1	504	8.4	464.301	464.294	464.308	489	519	465.309	C01921	9734	10140	17687	InChI=1S/C26H43NO6/c1-14(4-7-22(31)27-13-23(32)33)17-5-6-18-24-19(12-21(30)26(17,18)3)25(2)9-8-16(28)10-15(25)11-20(24)29/h14-21,24,28-30H,4-13H2,1-3H3,(H,27,31)(H,32,33)/t14-,15+,16-,17-,18+,19+,20-,21+,24+,25+,26-/m1/s1	RFDAIACWWDREDC-FRVQLJSFSA-N	1
RNEG-127	3-hydroxyisobutyric acid	RNEG-127.1	95.4	1.59	103.04	103.038	103.041	80.4	110.4	104.047	C06001	389707	440873	37373	InChI=1S/C4H8O3/c1-3(2-5)4(6)7/h3,5H,2H2,1H3,(H,6,7)/t3-/m0/s1	DBXBTMSZEOQQDU-VKHMYHEASA-N	1
RNEG-128	2-hydroxy-3-methylbutyric acid	RNEG-128.1	164.4	2.74	117.055	117.053	117.057	149.4	179.4	118.063	NA	90190	99823	60645	InChI=1S/C5H10O3/c1-3(2)4(6)5(7)8/h3-4,6H,1-2H3,(H,7,8)	NGEWQZIDQIYUNV-UHFFFAOYSA-N	1
RNEG-129	3-hydroxyisovaleric acid	RNEG-129.1	126	2.1	117.055	117.053	117.057	111	141	118.063	NA	62571	69362	37084	InChI=1S/C5H10O3/c1-5(2,8)3-4(6)7/h8H,3H2,1-2H3,(H,6,7)		1
